# Supplementary material for: Quantifying conditioned place preference: a review of current analyses and a proposal for a novel approach
Source: Front Behav Neurosci. 2023 Aug 24;17:1256764. doi: 10.3389/fnbeh.2023.1256764 (PMC10484009; doi:10.3389/fnbeh.2023.1256764)
Supplement: Supplementary file 2 [file Data_Sheet_1.XLSX]

## Sheet: Adjusted CPP Template
Subject	Variable 1	Variable 2	Insert more variables as needed	CS+pre	CS-pre	Npre	CS+post	CS-post	Npost		CS+ Post-Pre	CS- Post-Pre	N Post-Pre		CS+ - CS- pre	CS+ - CS- post		Adjusted CPP Score (Ψ)		N - CS- pre	N - CS- post	CS- - N pre	CS- - N post	N - CS+ pre	N - CS+ post		CS+ Post-Pre % of Pretest	CS- Post-Pre % of Pretest	N Post-Pre % of Pretest		CS+ - CS- post-pre	N - CS- post-pre	CS- - N post-pre	N - CS+ post-pre		PrePost Penalizer	CS+/CS- Penalizer		PrePost Score (Λ)	CS+/CS- Score (ρ)
											0	0	0		0	0		#DIV/0!		0	0	0	0	0	0		#DIV/0!	#DIV/0!	#DIV/0!		0	0	0	0		#DIV/0!	#DIV/0!		#DIV/0!	#DIV/0!
											0	0	0		0	0		#DIV/0!		0	0	0	0	0	0		#DIV/0!	#DIV/0!	#DIV/0!		0	0	0	0		#DIV/0!	#DIV/0!		#DIV/0!	#DIV/0!
											0	0	0		0	0		#DIV/0!		0	0	0	0	0	0		#DIV/0!	#DIV/0!	#DIV/0!		0	0	0	0		#DIV/0!	#DIV/0!		#DIV/0!	#DIV/0!
											0	0	0		0	0		#DIV/0!		0	0	0	0	0	0		#DIV/0!	#DIV/0!	#DIV/0!		0	0	0	0		#DIV/0!	#DIV/0!		#DIV/0!	#DIV/0!
											0	0	0		0	0		#DIV/0!		0	0	0	0	0	0		#DIV/0!	#DIV/0!	#DIV/0!		0	0	0	0		#DIV/0!	#DIV/0!		#DIV/0!	#DIV/0!
											0	0	0		0	0		#DIV/0!		0	0	0	0	0	0		#DIV/0!	#DIV/0!	#DIV/0!		0	0	0	0		#DIV/0!	#DIV/0!		#DIV/0!	#DIV/0!
											0	0	0		0	0		#DIV/0!		0	0	0	0	0	0		#DIV/0!	#DIV/0!	#DIV/0!		0	0	0	0		#DIV/0!	#DIV/0!		#DIV/0!	#DIV/0!
											0	0	0		0	0		#DIV/0!		0	0	0	0	0	0		#DIV/0!	#DIV/0!	#DIV/0!		0	0	0	0		#DIV/0!	#DIV/0!		#DIV/0!	#DIV/0!
											0	0	0		0	0		#DIV/0!		0	0	0	0	0	0		#DIV/0!	#DIV/0!	#DIV/0!		0	0	0	0		#DIV/0!	#DIV/0!		#DIV/0!	#DIV/0!
											0	0	0		0	0		#DIV/0!		0	0	0	0	0	0		#DIV/0!	#DIV/0!	#DIV/0!		0	0	0	0		#DIV/0!	#DIV/0!		#DIV/0!	#DIV/0!
											0	0	0		0	0		#DIV/0!		0	0	0	0	0	0		#DIV/0!	#DIV/0!	#DIV/0!		0	0	0	0		#DIV/0!	#DIV/0!		#DIV/0!	#DIV/0!
											0	0	0		0	0		#DIV/0!		0	0	0	0	0	0		#DIV/0!	#DIV/0!	#DIV/0!		0	0	0	0		#DIV/0!	#DIV/0!		#DIV/0!	#DIV/0!
											0	0	0		0	0		#DIV/0!		0	0	0	0	0	0		#DIV/0!	#DIV/0!	#DIV/0!		0	0	0	0		#DIV/0!	#DIV/0!		#DIV/0!	#DIV/0!
											0	0	0		0	0		#DIV/0!		0	0	0	0	0	0		#DIV/0!	#DIV/0!	#DIV/0!		0	0	0	0		#DIV/0!	#DIV/0!		#DIV/0!	#DIV/0!
											0	0	0		0	0		#DIV/0!		0	0	0	0	0	0		#DIV/0!	#DIV/0!	#DIV/0!		0	0	0	0		#DIV/0!	#DIV/0!		#DIV/0!	#DIV/0!
											0	0	0		0	0		#DIV/0!		0	0	0	0	0	0		#DIV/0!	#DIV/0!	#DIV/0!		0	0	0	0		#DIV/0!	#DIV/0!		#DIV/0!	#DIV/0!
											0	0	0		0	0		#DIV/0!		0	0	0	0	0	0		#DIV/0!	#DIV/0!	#DIV/0!		0	0	0	0		#DIV/0!	#DIV/0!		#DIV/0!	#DIV/0!
											0	0	0		0	0		#DIV/0!		0	0	0	0	0	0		#DIV/0!	#DIV/0!	#DIV/0!		0	0	0	0		#DIV/0!	#DIV/0!		#DIV/0!	#DIV/0!
											0	0	0		0	0		#DIV/0!		0	0	0	0	0	0		#DIV/0!	#DIV/0!	#DIV/0!		0	0	0	0		#DIV/0!	#DIV/0!		#DIV/0!	#DIV/0!
											0	0	0		0	0		#DIV/0!		0	0	0	0	0	0		#DIV/0!	#DIV/0!	#DIV/0!		0	0	0	0		#DIV/0!	#DIV/0!		#DIV/0!	#DIV/0!
											0	0	0		0	0		#DIV/0!		0	0	0	0	0	0		#DIV/0!	#DIV/0!	#DIV/0!		0	0	0	0		#DIV/0!	#DIV/0!		#DIV/0!	#DIV/0!
											0	0	0		0	0		#DIV/0!		0	0	0	0	0	0		#DIV/0!	#DIV/0!	#DIV/0!		0	0	0	0		#DIV/0!	#DIV/0!		#DIV/0!	#DIV/0!
											0	0	0		0	0		#DIV/0!		0	0	0	0	0	0		#DIV/0!	#DIV/0!	#DIV/0!		0	0	0	0		#DIV/0!	#DIV/0!		#DIV/0!	#DIV/0!
											0	0	0		0	0		#DIV/0!		0	0	0	0	0	0		#DIV/0!	#DIV/0!	#DIV/0!		0	0	0	0		#DIV/0!	#DIV/0!		#DIV/0!	#DIV/0!
											0	0	0		0	0		#DIV/0!		0	0	0	0	0	0		#DIV/0!	#DIV/0!	#DIV/0!		0	0	0	0		#DIV/0!	#DIV/0!		#DIV/0!	#DIV/0!
											0	0	0		0	0		#DIV/0!		0	0	0	0	0	0		#DIV/0!	#DIV/0!	#DIV/0!		0	0	0	0		#DIV/0!	#DIV/0!		#DIV/0!	#DIV/0!
											0	0	0		0	0		#DIV/0!		0	0	0	0	0	0		#DIV/0!	#DIV/0!	#DIV/0!		0	0	0	0		#DIV/0!	#DIV/0!		#DIV/0!	#DIV/0!
											0	0	0		0	0		#DIV/0!		0	0	0	0	0	0		#DIV/0!	#DIV/0!	#DIV/0!		0	0	0	0		#DIV/0!	#DIV/0!		#DIV/0!	#DIV/0!
											0	0	0		0	0		#DIV/0!		0	0	0	0	0	0		#DIV/0!	#DIV/0!	#DIV/0!		0	0	0	0		#DIV/0!	#DIV/0!		#DIV/0!	#DIV/0!
											0	0	0		0	0		#DIV/0!		0	0	0	0	0	0		#DIV/0!	#DIV/0!	#DIV/0!		0	0	0	0		#DIV/0!	#DIV/0!		#DIV/0!	#DIV/0!
											0	0	0		0	0		#DIV/0!		0	0	0	0	0	0		#DIV/0!	#DIV/0!	#DIV/0!		0	0	0	0		#DIV/0!	#DIV/0!		#DIV/0!	#DIV/0!
											0	0	0		0	0		#DIV/0!		0	0	0	0	0	0		#DIV/0!	#DIV/0!	#DIV/0!		0	0	0	0		#DIV/0!	#DIV/0!		#DIV/0!	#DIV/0!
											0	0	0		0	0		#DIV/0!		0	0	0	0	0	0		#DIV/0!	#DIV/0!	#DIV/0!		0	0	0	0		#DIV/0!	#DIV/0!		#DIV/0!	#DIV/0!
											0	0	0		0	0		#DIV/0!		0	0	0	0	0	0		#DIV/0!	#DIV/0!	#DIV/0!		0	0	0	0		#DIV/0!	#DIV/0!		#DIV/0!	#DIV/0!
											0	0	0		0	0		#DIV/0!		0	0	0	0	0	0		#DIV/0!	#DIV/0!	#DIV/0!		0	0	0	0		#DIV/0!	#DIV/0!		#DIV/0!	#DIV/0!
											0	0	0		0	0		#DIV/0!		0	0	0	0	0	0		#DIV/0!	#DIV/0!	#DIV/0!		0	0	0	0		#DIV/0!	#DIV/0!		#DIV/0!	#DIV/0!
											0	0	0		0	0		#DIV/0!		0	0	0	0	0	0		#DIV/0!	#DIV/0!	#DIV/0!		0	0	0	0		#DIV/0!	#DIV/0!		#DIV/0!	#DIV/0!
											0	0	0		0	0		#DIV/0!		0	0	0	0	0	0		#DIV/0!	#DIV/0!	#DIV/0!		0	0	0	0		#DIV/0!	#DIV/0!		#DIV/0!	#DIV/0!
											0	0	0		0	0		#DIV/0!		0	0	0	0	0	0		#DIV/0!	#DIV/0!	#DIV/0!		0	0	0	0		#DIV/0!	#DIV/0!		#DIV/0!	#DIV/0!
											0	0	0		0	0		#DIV/0!		0	0	0	0	0	0		#DIV/0!	#DIV/0!	#DIV/0!		0	0	0	0		#DIV/0!	#DIV/0!		#DIV/0!	#DIV/0!
											0	0	0		0	0		#DIV/0!		0	0	0	0	0	0		#DIV/0!	#DIV/0!	#DIV/0!		0	0	0	0		#DIV/0!	#DIV/0!		#DIV/0!	#DIV/0!
											0	0	0		0	0		#DIV/0!		0	0	0	0	0	0		#DIV/0!	#DIV/0!	#DIV/0!		0	0	0	0		#DIV/0!	#DIV/0!		#DIV/0!	#DIV/0!
											0	0	0		0	0		#DIV/0!		0	0	0	0	0	0		#DIV/0!	#DIV/0!	#DIV/0!		0	0	0	0		#DIV/0!	#DIV/0!		#DIV/0!	#DIV/0!
											0	0	0		0	0		#DIV/0!		0	0	0	0	0	0		#DIV/0!	#DIV/0!	#DIV/0!		0	0	0	0		#DIV/0!	#DIV/0!		#DIV/0!	#DIV/0!
											0	0	0		0	0		#DIV/0!		0	0	0	0	0	0		#DIV/0!	#DIV/0!	#DIV/0!		0	0	0	0		#DIV/0!	#DIV/0!		#DIV/0!	#DIV/0!
											0	0	0		0	0		#DIV/0!		0	0	0	0	0	0		#DIV/0!	#DIV/0!	#DIV/0!		0	0	0	0		#DIV/0!	#DIV/0!		#DIV/0!	#DIV/0!
											0	0	0		0	0		#DIV/0!		0	0	0	0	0	0		#DIV/0!	#DIV/0!	#DIV/0!		0	0	0	0		#DIV/0!	#DIV/0!		#DIV/0!	#DIV/0!
											0	0	0		0	0		#DIV/0!		0	0	0	0	0	0		#DIV/0!	#DIV/0!	#DIV/0!		0	0	0	0		#DIV/0!	#DIV/0!		#DIV/0!	#DIV/0!

## Sheet: Adjusted CPA Template
Subject	Variable 1	Variable 2	Insert more variables as needed	CS+pre	CS-pre	Npre	CS+post	CS-post	Npost		CS+ Post-Pre	CS- Post-Pre	N Post-Pre		CS+ - CS- pre	CS+ - CS- post		Adjusted CPP Score (Ψ)		N - CS- pre	N - CS- post	CS- - N pre	CS- - N post	N - CS+ pre	N - CS+ post		CS+ Post-Pre % of Pretest	CS- Post-Pre % of Pretest	N Post-Pre % of Pretest		CS+ - CS- post-pre	N - CS- post-pre	CS- - N post-pre	N - CS+ post-pre		PrePost Penalizer	CS+/CS- Penalizer		PrePost Score (Λ)	CS+/CS- Score (ρ)
											0	0	0		0	0		#DIV/0!		0	0	0	0	0	0		#DIV/0!	#DIV/0!	#DIV/0!		0	0	0	0		#DIV/0!	#DIV/0!		#DIV/0!	#DIV/0!
											0	0	0		0	0		#DIV/0!		0	0	0	0	0	0		#DIV/0!	#DIV/0!	#DIV/0!		0	0	0	0		#DIV/0!	#DIV/0!		#DIV/0!	#DIV/0!
											0	0	0		0	0		#DIV/0!		0	0	0	0	0	0		#DIV/0!	#DIV/0!	#DIV/0!		0	0	0	0		#DIV/0!	#DIV/0!		#DIV/0!	#DIV/0!
											0	0	0		0	0		#DIV/0!		0	0	0	0	0	0		#DIV/0!	#DIV/0!	#DIV/0!		0	0	0	0		#DIV/0!	#DIV/0!		#DIV/0!	#DIV/0!
											0	0	0		0	0		#DIV/0!		0	0	0	0	0	0		#DIV/0!	#DIV/0!	#DIV/0!		0	0	0	0		#DIV/0!	#DIV/0!		#DIV/0!	#DIV/0!
											0	0	0		0	0		#DIV/0!		0	0	0	0	0	0		#DIV/0!	#DIV/0!	#DIV/0!		0	0	0	0		#DIV/0!	#DIV/0!		#DIV/0!	#DIV/0!
											0	0	0		0	0		#DIV/0!		0	0	0	0	0	0		#DIV/0!	#DIV/0!	#DIV/0!		0	0	0	0		#DIV/0!	#DIV/0!		#DIV/0!	#DIV/0!
											0	0	0		0	0		#DIV/0!		0	0	0	0	0	0		#DIV/0!	#DIV/0!	#DIV/0!		0	0	0	0		#DIV/0!	#DIV/0!		#DIV/0!	#DIV/0!
											0	0	0		0	0		#DIV/0!		0	0	0	0	0	0		#DIV/0!	#DIV/0!	#DIV/0!		0	0	0	0		#DIV/0!	#DIV/0!		#DIV/0!	#DIV/0!
											0	0	0		0	0		#DIV/0!		0	0	0	0	0	0		#DIV/0!	#DIV/0!	#DIV/0!		0	0	0	0		#DIV/0!	#DIV/0!		#DIV/0!	#DIV/0!
											0	0	0		0	0		#DIV/0!		0	0	0	0	0	0		#DIV/0!	#DIV/0!	#DIV/0!		0	0	0	0		#DIV/0!	#DIV/0!		#DIV/0!	#DIV/0!
											0	0	0		0	0		#DIV/0!		0	0	0	0	0	0		#DIV/0!	#DIV/0!	#DIV/0!		0	0	0	0		#DIV/0!	#DIV/0!		#DIV/0!	#DIV/0!
											0	0	0		0	0		#DIV/0!		0	0	0	0	0	0		#DIV/0!	#DIV/0!	#DIV/0!		0	0	0	0		#DIV/0!	#DIV/0!		#DIV/0!	#DIV/0!
											0	0	0		0	0		#DIV/0!		0	0	0	0	0	0		#DIV/0!	#DIV/0!	#DIV/0!		0	0	0	0		#DIV/0!	#DIV/0!		#DIV/0!	#DIV/0!
											0	0	0		0	0		#DIV/0!		0	0	0	0	0	0		#DIV/0!	#DIV/0!	#DIV/0!		0	0	0	0		#DIV/0!	#DIV/0!		#DIV/0!	#DIV/0!
											0	0	0		0	0		#DIV/0!		0	0	0	0	0	0		#DIV/0!	#DIV/0!	#DIV/0!		0	0	0	0		#DIV/0!	#DIV/0!		#DIV/0!	#DIV/0!
											0	0	0		0	0		#DIV/0!		0	0	0	0	0	0		#DIV/0!	#DIV/0!	#DIV/0!		0	0	0	0		#DIV/0!	#DIV/0!		#DIV/0!	#DIV/0!
											0	0	0		0	0		#DIV/0!		0	0	0	0	0	0		#DIV/0!	#DIV/0!	#DIV/0!		0	0	0	0		#DIV/0!	#DIV/0!		#DIV/0!	#DIV/0!
											0	0	0		0	0		#DIV/0!		0	0	0	0	0	0		#DIV/0!	#DIV/0!	#DIV/0!		0	0	0	0		#DIV/0!	#DIV/0!		#DIV/0!	#DIV/0!
											0	0	0		0	0		#DIV/0!		0	0	0	0	0	0		#DIV/0!	#DIV/0!	#DIV/0!		0	0	0	0		#DIV/0!	#DIV/0!		#DIV/0!	#DIV/0!
											0	0	0		0	0		#DIV/0!		0	0	0	0	0	0		#DIV/0!	#DIV/0!	#DIV/0!		0	0	0	0		#DIV/0!	#DIV/0!		#DIV/0!	#DIV/0!
											0	0	0		0	0		#DIV/0!		0	0	0	0	0	0		#DIV/0!	#DIV/0!	#DIV/0!		0	0	0	0		#DIV/0!	#DIV/0!		#DIV/0!	#DIV/0!
											0	0	0		0	0		#DIV/0!		0	0	0	0	0	0		#DIV/0!	#DIV/0!	#DIV/0!		0	0	0	0		#DIV/0!	#DIV/0!		#DIV/0!	#DIV/0!
											0	0	0		0	0		#DIV/0!		0	0	0	0	0	0		#DIV/0!	#DIV/0!	#DIV/0!		0	0	0	0		#DIV/0!	#DIV/0!		#DIV/0!	#DIV/0!
											0	0	0		0	0		#DIV/0!		0	0	0	0	0	0		#DIV/0!	#DIV/0!	#DIV/0!		0	0	0	0		#DIV/0!	#DIV/0!		#DIV/0!	#DIV/0!
											0	0	0		0	0		#DIV/0!		0	0	0	0	0	0		#DIV/0!	#DIV/0!	#DIV/0!		0	0	0	0		#DIV/0!	#DIV/0!		#DIV/0!	#DIV/0!
											0	0	0		0	0		#DIV/0!		0	0	0	0	0	0		#DIV/0!	#DIV/0!	#DIV/0!		0	0	0	0		#DIV/0!	#DIV/0!		#DIV/0!	#DIV/0!
											0	0	0		0	0		#DIV/0!		0	0	0	0	0	0		#DIV/0!	#DIV/0!	#DIV/0!		0	0	0	0		#DIV/0!	#DIV/0!		#DIV/0!	#DIV/0!
											0	0	0		0	0		#DIV/0!		0	0	0	0	0	0		#DIV/0!	#DIV/0!	#DIV/0!		0	0	0	0		#DIV/0!	#DIV/0!		#DIV/0!	#DIV/0!
											0	0	0		0	0		#DIV/0!		0	0	0	0	0	0		#DIV/0!	#DIV/0!	#DIV/0!		0	0	0	0		#DIV/0!	#DIV/0!		#DIV/0!	#DIV/0!
											0	0	0		0	0		#DIV/0!		0	0	0	0	0	0		#DIV/0!	#DIV/0!	#DIV/0!		0	0	0	0		#DIV/0!	#DIV/0!		#DIV/0!	#DIV/0!
											0	0	0		0	0		#DIV/0!		0	0	0	0	0	0		#DIV/0!	#DIV/0!	#DIV/0!		0	0	0	0		#DIV/0!	#DIV/0!		#DIV/0!	#DIV/0!
											0	0	0		0	0		#DIV/0!		0	0	0	0	0	0		#DIV/0!	#DIV/0!	#DIV/0!		0	0	0	0		#DIV/0!	#DIV/0!		#DIV/0!	#DIV/0!
											0	0	0		0	0		#DIV/0!		0	0	0	0	0	0		#DIV/0!	#DIV/0!	#DIV/0!		0	0	0	0		#DIV/0!	#DIV/0!		#DIV/0!	#DIV/0!
											0	0	0		0	0		#DIV/0!		0	0	0	0	0	0		#DIV/0!	#DIV/0!	#DIV/0!		0	0	0	0		#DIV/0!	#DIV/0!		#DIV/0!	#DIV/0!
											0	0	0		0	0		#DIV/0!		0	0	0	0	0	0		#DIV/0!	#DIV/0!	#DIV/0!		0	0	0	0		#DIV/0!	#DIV/0!		#DIV/0!	#DIV/0!
											0	0	0		0	0		#DIV/0!		0	0	0	0	0	0		#DIV/0!	#DIV/0!	#DIV/0!		0	0	0	0		#DIV/0!	#DIV/0!		#DIV/0!	#DIV/0!
											0	0	0		0	0		#DIV/0!		0	0	0	0	0	0		#DIV/0!	#DIV/0!	#DIV/0!		0	0	0	0		#DIV/0!	#DIV/0!		#DIV/0!	#DIV/0!
											0	0	0		0	0		#DIV/0!		0	0	0	0	0	0		#DIV/0!	#DIV/0!	#DIV/0!		0	0	0	0		#DIV/0!	#DIV/0!		#DIV/0!	#DIV/0!
											0	0	0		0	0		#DIV/0!		0	0	0	0	0	0		#DIV/0!	#DIV/0!	#DIV/0!		0	0	0	0		#DIV/0!	#DIV/0!		#DIV/0!	#DIV/0!
											0	0	0		0	0		#DIV/0!		0	0	0	0	0	0		#DIV/0!	#DIV/0!	#DIV/0!		0	0	0	0		#DIV/0!	#DIV/0!		#DIV/0!	#DIV/0!
											0	0	0		0	0		#DIV/0!		0	0	0	0	0	0		#DIV/0!	#DIV/0!	#DIV/0!		0	0	0	0		#DIV/0!	#DIV/0!		#DIV/0!	#DIV/0!
											0	0	0		0	0		#DIV/0!		0	0	0	0	0	0		#DIV/0!	#DIV/0!	#DIV/0!		0	0	0	0		#DIV/0!	#DIV/0!		#DIV/0!	#DIV/0!
											0	0	0		0	0		#DIV/0!		0	0	0	0	0	0		#DIV/0!	#DIV/0!	#DIV/0!		0	0	0	0		#DIV/0!	#DIV/0!		#DIV/0!	#DIV/0!
											0	0	0		0	0		#DIV/0!		0	0	0	0	0	0		#DIV/0!	#DIV/0!	#DIV/0!		0	0	0	0		#DIV/0!	#DIV/0!		#DIV/0!	#DIV/0!
											0	0	0		0	0		#DIV/0!		0	0	0	0	0	0		#DIV/0!	#DIV/0!	#DIV/0!		0	0	0	0		#DIV/0!	#DIV/0!		#DIV/0!	#DIV/0!
											0	0	0		0	0		#DIV/0!		0	0	0	0	0	0		#DIV/0!	#DIV/0!	#DIV/0!		0	0	0	0		#DIV/0!	#DIV/0!		#DIV/0!	#DIV/0!
											0	0	0		0	0		#DIV/0!		0	0	0	0	0	0		#DIV/0!	#DIV/0!	#DIV/0!		0	0	0	0		#DIV/0!	#DIV/0!		#DIV/0!	#DIV/0!

## Sheet: Reinstatement Template
	Subject	Variable 1	Variable 2	Insert more variables as needed	CS+1	CS-1	N1	CS+2	CS-2	N2		CS+ 2-1	CS- 2-1	N 2-1		CS+ - CS- 1	CS+ - CS- 2		Adjusted CPP Score (Ψ)		N - CS- 1	N - CS- 2	CS- - N 1	CS- - N 2	N - CS+ 1	N - CS+ 2		CS+ 2-1 % of Pretest	CS- 2-1 % of Pretest	N 2-1 % of Pretest		CS+ - CS- 2-1	N - CS- 2-1	CS- - N 2-1	N - CS+ 2-1		2-1 Penalizer	CS+/CS- Penalizer		2-1 Score (Λ)	CS+/CS- Score (ρ)
Pretest to Posttest												0	0	0		0	0		#DIV/0!		0	0	0	0	0	0		#DIV/0!	#DIV/0!	#DIV/0!		0	0	0	0		#DIV/0!	#DIV/0!		#DIV/0!	#DIV/0!
												0	0	0		0	0		#DIV/0!		0	0	0	0	0	0		#DIV/0!	#DIV/0!	#DIV/0!		0	0	0	0		#DIV/0!	#DIV/0!		#DIV/0!	#DIV/0!
												0	0	0		0	0		#DIV/0!		0	0	0	0	0	0		#DIV/0!	#DIV/0!	#DIV/0!		0	0	0	0		#DIV/0!	#DIV/0!		#DIV/0!	#DIV/0!
												0	0	0		0	0		#DIV/0!		0	0	0	0	0	0		#DIV/0!	#DIV/0!	#DIV/0!		0	0	0	0		#DIV/0!	#DIV/0!		#DIV/0!	#DIV/0!
												0	0	0		0	0		#DIV/0!		0	0	0	0	0	0		#DIV/0!	#DIV/0!	#DIV/0!		0	0	0	0		#DIV/0!	#DIV/0!		#DIV/0!	#DIV/0!
												0	0	0		0	0		#DIV/0!		0	0	0	0	0	0		#DIV/0!	#DIV/0!	#DIV/0!		0	0	0	0		#DIV/0!	#DIV/0!		#DIV/0!	#DIV/0!
												0	0	0		0	0		#DIV/0!		0	0	0	0	0	0		#DIV/0!	#DIV/0!	#DIV/0!		0	0	0	0		#DIV/0!	#DIV/0!		#DIV/0!	#DIV/0!
												0	0	0		0	0		#DIV/0!		0	0	0	0	0	0		#DIV/0!	#DIV/0!	#DIV/0!		0	0	0	0		#DIV/0!	#DIV/0!		#DIV/0!	#DIV/0!
												0	0	0		0	0		#DIV/0!		0	0	0	0	0	0		#DIV/0!	#DIV/0!	#DIV/0!		0	0	0	0		#DIV/0!	#DIV/0!		#DIV/0!	#DIV/0!
												0	0	0		0	0		#DIV/0!		0	0	0	0	0	0		#DIV/0!	#DIV/0!	#DIV/0!		0	0	0	0		#DIV/0!	#DIV/0!		#DIV/0!	#DIV/0!
												0	0	0		0	0		#DIV/0!		0	0	0	0	0	0		#DIV/0!	#DIV/0!	#DIV/0!		0	0	0	0		#DIV/0!	#DIV/0!		#DIV/0!	#DIV/0!
												0	0	0		0	0		#DIV/0!		0	0	0	0	0	0		#DIV/0!	#DIV/0!	#DIV/0!		0	0	0	0		#DIV/0!	#DIV/0!		#DIV/0!	#DIV/0!
												0	0	0		0	0		#DIV/0!		0	0	0	0	0	0		#DIV/0!	#DIV/0!	#DIV/0!		0	0	0	0		#DIV/0!	#DIV/0!		#DIV/0!	#DIV/0!
												0	0	0		0	0		#DIV/0!		0	0	0	0	0	0		#DIV/0!	#DIV/0!	#DIV/0!		0	0	0	0		#DIV/0!	#DIV/0!		#DIV/0!	#DIV/0!
												0	0	0		0	0		#DIV/0!		0	0	0	0	0	0		#DIV/0!	#DIV/0!	#DIV/0!		0	0	0	0		#DIV/0!	#DIV/0!		#DIV/0!	#DIV/0!
												0	0	0		0	0		#DIV/0!		0	0	0	0	0	0		#DIV/0!	#DIV/0!	#DIV/0!		0	0	0	0		#DIV/0!	#DIV/0!		#DIV/0!	#DIV/0!
Posttest to Extinction												0	0	0		0	0		#DIV/0!		0	0	0	0	0	0		#DIV/0!	#DIV/0!	#DIV/0!		0	0	0	0		#DIV/0!	#DIV/0!		#DIV/0!	#DIV/0!
												0	0	0		0	0		#DIV/0!		0	0	0	0	0	0		#DIV/0!	#DIV/0!	#DIV/0!		0	0	0	0		#DIV/0!	#DIV/0!		#DIV/0!	#DIV/0!
												0	0	0		0	0		#DIV/0!		0	0	0	0	0	0		#DIV/0!	#DIV/0!	#DIV/0!		0	0	0	0		#DIV/0!	#DIV/0!		#DIV/0!	#DIV/0!
												0	0	0		0	0		#DIV/0!		0	0	0	0	0	0		#DIV/0!	#DIV/0!	#DIV/0!		0	0	0	0		#DIV/0!	#DIV/0!		#DIV/0!	#DIV/0!
												0	0	0		0	0		#DIV/0!		0	0	0	0	0	0		#DIV/0!	#DIV/0!	#DIV/0!		0	0	0	0		#DIV/0!	#DIV/0!		#DIV/0!	#DIV/0!
												0	0	0		0	0		#DIV/0!		0	0	0	0	0	0		#DIV/0!	#DIV/0!	#DIV/0!		0	0	0	0		#DIV/0!	#DIV/0!		#DIV/0!	#DIV/0!
												0	0	0		0	0		#DIV/0!		0	0	0	0	0	0		#DIV/0!	#DIV/0!	#DIV/0!		0	0	0	0		#DIV/0!	#DIV/0!		#DIV/0!	#DIV/0!
												0	0	0		0	0		#DIV/0!		0	0	0	0	0	0		#DIV/0!	#DIV/0!	#DIV/0!		0	0	0	0		#DIV/0!	#DIV/0!		#DIV/0!	#DIV/0!
												0	0	0		0	0		#DIV/0!		0	0	0	0	0	0		#DIV/0!	#DIV/0!	#DIV/0!		0	0	0	0		#DIV/0!	#DIV/0!		#DIV/0!	#DIV/0!
												0	0	0		0	0		#DIV/0!		0	0	0	0	0	0		#DIV/0!	#DIV/0!	#DIV/0!		0	0	0	0		#DIV/0!	#DIV/0!		#DIV/0!	#DIV/0!
												0	0	0		0	0		#DIV/0!		0	0	0	0	0	0		#DIV/0!	#DIV/0!	#DIV/0!		0	0	0	0		#DIV/0!	#DIV/0!		#DIV/0!	#DIV/0!
												0	0	0		0	0		#DIV/0!		0	0	0	0	0	0		#DIV/0!	#DIV/0!	#DIV/0!		0	0	0	0		#DIV/0!	#DIV/0!		#DIV/0!	#DIV/0!
												0	0	0		0	0		#DIV/0!		0	0	0	0	0	0		#DIV/0!	#DIV/0!	#DIV/0!		0	0	0	0		#DIV/0!	#DIV/0!		#DIV/0!	#DIV/0!
												0	0	0		0	0		#DIV/0!		0	0	0	0	0	0		#DIV/0!	#DIV/0!	#DIV/0!		0	0	0	0		#DIV/0!	#DIV/0!		#DIV/0!	#DIV/0!
												0	0	0		0	0		#DIV/0!		0	0	0	0	0	0		#DIV/0!	#DIV/0!	#DIV/0!		0	0	0	0		#DIV/0!	#DIV/0!		#DIV/0!	#DIV/0!
												0	0	0		0	0		#DIV/0!		0	0	0	0	0	0		#DIV/0!	#DIV/0!	#DIV/0!		0	0	0	0		#DIV/0!	#DIV/0!		#DIV/0!	#DIV/0!
Extinction to Reinstatement												0	0	0		0	0		#DIV/0!		0	0	0	0	0	0		#DIV/0!	#DIV/0!	#DIV/0!		0	0	0	0		#DIV/0!	#DIV/0!		#DIV/0!	#DIV/0!
												0	0	0		0	0		#DIV/0!		0	0	0	0	0	0		#DIV/0!	#DIV/0!	#DIV/0!		0	0	0	0		#DIV/0!	#DIV/0!		#DIV/0!	#DIV/0!
												0	0	0		0	0		#DIV/0!		0	0	0	0	0	0		#DIV/0!	#DIV/0!	#DIV/0!		0	0	0	0		#DIV/0!	#DIV/0!		#DIV/0!	#DIV/0!
												0	0	0		0	0		#DIV/0!		0	0	0	0	0	0		#DIV/0!	#DIV/0!	#DIV/0!		0	0	0	0		#DIV/0!	#DIV/0!		#DIV/0!	#DIV/0!
												0	0	0		0	0		#DIV/0!		0	0	0	0	0	0		#DIV/0!	#DIV/0!	#DIV/0!		0	0	0	0		#DIV/0!	#DIV/0!		#DIV/0!	#DIV/0!
												0	0	0		0	0		#DIV/0!		0	0	0	0	0	0		#DIV/0!	#DIV/0!	#DIV/0!		0	0	0	0		#DIV/0!	#DIV/0!		#DIV/0!	#DIV/0!
												0	0	0		0	0		#DIV/0!		0	0	0	0	0	0		#DIV/0!	#DIV/0!	#DIV/0!		0	0	0	0		#DIV/0!	#DIV/0!		#DIV/0!	#DIV/0!
												0	0	0		0	0		#DIV/0!		0	0	0	0	0	0		#DIV/0!	#DIV/0!	#DIV/0!		0	0	0	0		#DIV/0!	#DIV/0!		#DIV/0!	#DIV/0!
												0	0	0		0	0		#DIV/0!		0	0	0	0	0	0		#DIV/0!	#DIV/0!	#DIV/0!		0	0	0	0		#DIV/0!	#DIV/0!		#DIV/0!	#DIV/0!
												0	0	0		0	0		#DIV/0!		0	0	0	0	0	0		#DIV/0!	#DIV/0!	#DIV/0!		0	0	0	0		#DIV/0!	#DIV/0!		#DIV/0!	#DIV/0!
												0	0	0		0	0		#DIV/0!		0	0	0	0	0	0		#DIV/0!	#DIV/0!	#DIV/0!		0	0	0	0		#DIV/0!	#DIV/0!		#DIV/0!	#DIV/0!
												0	0	0		0	0		#DIV/0!		0	0	0	0	0	0		#DIV/0!	#DIV/0!	#DIV/0!		0	0	0	0		#DIV/0!	#DIV/0!		#DIV/0!	#DIV/0!
												0	0	0		0	0		#DIV/0!		0	0	0	0	0	0		#DIV/0!	#DIV/0!	#DIV/0!		0	0	0	0		#DIV/0!	#DIV/0!		#DIV/0!	#DIV/0!
												0	0	0		0	0		#DIV/0!		0	0	0	0	0	0		#DIV/0!	#DIV/0!	#DIV/0!		0	0	0	0		#DIV/0!	#DIV/0!		#DIV/0!	#DIV/0!
												0	0	0		0	0		#DIV/0!		0	0	0	0	0	0		#DIV/0!	#DIV/0!	#DIV/0!		0	0	0	0		#DIV/0!	#DIV/0!		#DIV/0!	#DIV/0!
												0	0	0		0	0		#DIV/0!		0	0	0	0	0	0		#DIV/0!	#DIV/0!	#DIV/0!		0	0	0	0		#DIV/0!	#DIV/0!		#DIV/0!	#DIV/0!

## Sheet: Hypothetical CPP Data (Fig. 2)
Subject	Group	CS+pre	CS-pre	Npre	CS+post	CS-post	Npost		CS+ Post-Pre	CS- Post-Pre	N Post-Pre		CS+ - CS- pre	CS+ - CS- post		Adjusted CPP Score (Ψ)		N - CS- pre	N - CS- post	CS- - N pre	CS- - N post	N - CS+ pre	N - CS+ post		CS+ Post-Pre % of Pretest	CS- Post-Pre % of Pretest	N Post-Pre % of Pretest		CS+ - CS- post-pre	N - CS- post-pre	CS- - N post-pre	N - CS+ post-pre		PrePost Penalizer	CS+/CS- Penalizer		PrePost Score (Λ)	CS+/CS- Score (ρ)
1	1	317.701	275.914	306.385	402.978	172.487	324.536		85.2765	-103.427	18.1507		41.7876	230.491		92.311		30.4713	152.049	-30.4713	-152.049	-11.3163	-78.4421		0.268417	0	0.0592415		188.704	121.578	0	0		0.180802	0.391831		69.8583	114.764
2	1	255.684	346.564	297.752	459.738	195.477	244.785		204.054	-151.087	-52.9672		-90.8797	264.26		241.157		-48.8117	49.3076	48.8117	-49.3076	42.068	-214.953		0.79807	0	0		355.14	98.1193	0	0		0	0.216475		204.054	278.261
3	1	286.171	304.282	309.547	418.854	157.627	323.519		132.683	-146.655	13.9723		-18.1106	261.227		149.133		5.2652	165.892	-5.2652	-165.892	23.3758	-95.3346		0.463648	0	0.0451379		279.338	160.627	0	0		0.0887169	0.365091		120.912	177.354
4	1	310.224	361.567	228.209	438.106	233.359	228.535		127.882	-128.208	0.3257		-51.3435	204.746		148.975		-133.358	-4.824	133.358	4.824	-82.014	-209.57		0.412226	0	0.0014272		256.09	128.534	0	0		0.00345023	0.33418		127.441	170.51
5	1	294.381	290.561	315.058	428.947	268.481	202.571		134.566	-22.0794	-112.487		3.8202	160.466		116.944		24.4974	-65.91	-24.4974	65.91	20.6772	-226.376		0.457116	0	0		156.646	0	90.4074	0		0	0.365943		134.566	99.3222
6	1	327.964	340.46	231.576	423.086	212.382	264.532		95.1217	-128.078	32.9561		-12.4962	210.703		96.7335		-108.884	52.1501	108.884	-52.1501	-96.3876	-158.553		0.290037	0	0.142312		223.2	161.034	0	0		0.32916	0.419104		63.8114	129.656
7	1	277.846	301.646	320.508	414.982	185.698	299.32		137.136	-115.948	-21.1882		-23.7999	229.284		160.637		18.8619	113.622	-18.8619	-113.622	42.6618	-115.662		0.493569	0	0		253.084	94.7597	0	0		0	0.27242		137.136	184.139
8	1	282.356	303.348	314.296	392.312	225.703	281.985		109.956	-77.6447	-32.3116		-20.9925	166.608		130.523		10.9482	56.2813	-10.9482	-56.2813	31.9407	-110.327		0.389425	0	0		187.601	45.3331	0	0		0	0.194618		109.956	151.091
9	1	320.653	345.265	234.082	428.98	166.459	304.562		108.326	-178.806	70.4797		-24.6118	262.521		105.487		-111.183	138.103	111.183	-138.103	-86.5714	-124.418		0.337831	0	0.30109		287.133	249.286	0	0		0.471248	0.464723		57.2779	153.696
10	1	284.956	266.663	348.382	404.846	156.536	338.618		119.89	-110.127	-9.7636		18.2932	248.31		140.016		81.7193	182.082	-81.7193	-182.082	63.4261	-66.2276		0.420732	0	0		230.017	100.363	0	0		0	0.303781		119.89	160.142
11	1	326.37	289.974	283.656	428.148	179.481	292.371		101.778	-110.493	8.7154		36.3956	248.667		114.291		-6.3188	112.89	6.3188	-112.89	-42.7144	-135.777		0.311848	0	0.0307253		212.271	119.209	0	0		0.0896897	0.359626		92.6494	135.933
12	1	360.093	355.577	184.329	388.147	228.645	283.208		28.0535	-126.932	98.8788		4.5162	159.502		28.3725		-171.248	54.5633	171.248	-54.5633	-175.764	-104.939		0.0779062	0	0.536424		154.986	225.811	0	70.8253		0.873185	0.656824		3.5576	53.1874
13	2	362.04	299.424	238.535	233.885	220.736	445.38		-128.155	-78.6889	206.844		62.6158	13.1494		-88.8109		-60.889	224.644	60.889	-224.644	-123.505	211.495		0	0	0.867143		0	285.533	0	335		1	1		-128.155	-49.4664
14	2	284.506	279.08	336.414	331.359	231.357	337.284		46.853	-47.7226	0.8696		5.4262	100.002		54.3024		57.3347	105.927	-57.3347	-105.927	51.9085	5.9251		0.164682	0	0.00258491		94.5756	48.5922	0	0		0.0154538	0.339407		46.1289	62.4759
15	2	298.068	305.323	296.609	391.199	212.839	295.962		93.1315	-92.4838	-0.6477		-7.2556	178.36		108.654		-8.714	83.1221	8.714	-83.1221	-1.4584	-95.2376		0.312451	0	0		185.615	91.8361	0	0		0	0.330999		93.1315	124.177
16	2	270.653	295.058	334.289	360.545	171.759	367.697		89.8916	-123.299	33.4074		-24.4049	188.786		95.9863		39.2312	195.938	-39.2312	-195.938	63.6361	7.1519		0.332129	0	0.0999357		213.191	156.706	0	0		0.231298	0.423649		69.0998	122.873
17	2	307.873	315.295	276.831	351.283	221.238	327.479		43.4101	-94.0577	50.6476		-7.4221	130.046		42.0951		-38.4641	106.241	38.4641	-106.241	-31.042	-23.8045		0.141	0	0.182955		137.468	144.705	0	7.2375		0.564754	0.525008		18.8941	65.2961
18	2	336.426	282.262	281.312	349.948	169.556	380.496		13.5211	-112.706	99.1846		54.1646	180.391		19.4907		-0.9503	210.94	0.9503	-210.94	-55.1149	30.5486		0.0401904	0	0.352579		126.227	211.89	0	85.6635		0.897674	0.702141		1.38355	37.5978
19	2	310.036	267.992	321.972	415.592	215.293	269.115		105.557	-52.6989	-52.8577		42.0436	200.299		131.827		53.9801	53.8213	-53.9801	-53.8213	11.9365	-146.478		0.340466	0	0		158.255	0	0.1588	0		0	0.00100243		105.557	158.097
20	2	276.498	288.893	334.609	232.185	176.716	491.099		-44.3128	-112.178	156.49		-12.3958	55.4691		-17.8708		45.7156	314.384	-45.7156	-314.384	58.1114	258.915		0	0	0.467682		67.8649	268.668	0	200.803		1	0.873701		-44.3128	8.57125
21	2	327.533	307.777	264.689	341.103	154.22	404.676		13.5699	-153.557	139.987		19.7562	186.883		24.281		-43.0878	250.456	43.0878	-250.456	-62.844	63.5732		0.0414306	0	0.528873		167.127	293.544	0	126.417		0.927353	0.715329		0.985806	47.5762
22	2	341.163	347.922	210.915	320.565	204.462	374.973		-20.5987	-143.46	164.059		-6.7588	116.102		1.97217		-137.007	170.511	137.007	-170.511	-130.249	54.4086		0	0	0.777844		122.861	307.519	0	184.657		1	0.800238		-20.5987	24.543
23	2	321.828	279.352	298.82	251.405	226.115	422.479		-70.4225	-53.2368	123.659		42.4758	25.2901		-43.8041		19.4682	196.364	-19.4682	-196.364	-23.0076	171.074		0	0	0.413825		0	176.896	0	194.082		1	1		-70.4225	-17.1857
24	2	291.785	329.245	278.97	349.989	168.082	381.929		58.204	-161.163	102.959		-37.4592	181.908		55.7594		-50.2746	213.847	50.2746	-213.847	-12.8154	31.9395		0.199475	0	0.369068		219.367	264.122	0	44.7549		0.649147	0.584724		20.4211	91.0978
25	3	300.322	292.96	306.718	327.253	169.494	403.253		26.9311	-123.466	96.5354		7.3622	157.76		28.6895		13.7578	233.76	-13.7578	-233.76	6.3956	75.9999		0.089674	0	0.314737		150.398	220.002	0	69.6043		0.77826	0.65819		5.9717	51.4074
26	3	266.145	294.797	339.058	263.889	233.964	402.147		-2.2562	-60.8323	63.0885		-28.6516	29.9245		5.79398		44.2615	168.182	-44.2615	-168.182	72.9131	138.258		0	0	0.18607		58.5761	123.921	0	65.3447		1	0.763655		-2.2562	13.8442
27	3	295.308	286.015	318.677	346.338	33.7306	519.931		51.0306	-252.285	201.254		9.2924	312.608		56.1942		32.6617	486.201	-32.6617	-486.201	23.3693	173.593		0.172805	0	0.63153		303.315	453.539	0	150.224		0.785158	0.665613		10.9635	101.425
28	3	278.295	305.213	316.493	295.136	144.265	460.599		16.8414	-160.948	144.107		-26.9179	150.871		26.8923		11.2798	316.334	-11.2798	-316.334	38.1977	165.463		0.0605164	0	0.455324		177.789	305.055	0	127.265		0.882684	0.708594		1.97577	51.8089
29	3	314.567	314.982	270.451	334.253	189.425	376.322		19.6863	-125.557	105.871		-0.4147	144.829		24.1453		-44.531	186.897	44.531	-186.897	-44.1163	42.0683		0.0625822	0	0.391461		145.243	231.428	0	86.1846		0.862167	0.686202		2.71343	45.5772
30	3	281.613	320.825	297.563	342.275	165.17	392.555		60.6625	-155.655	94.9926		-39.2123	177.105		58.893		-23.2621	227.386	23.2621	-227.386	15.9502	50.2803		0.215411	0	0.319236		216.318	250.648	0	34.3301		0.597096	0.568483		24.4412	93.3448
31	3	273.713	287.287	339	315.268	72.9169	511.815		41.5551	-214.37	172.815		-13.5738	242.351		47.0589		51.7128	438.898	-51.7128	-438.898	65.2866	196.546		0.15182	0	0.509779		255.925	387.185	0	131.26		0.770526	0.669505		9.53582	84.5819
32	3	272.338	276.321	351.341	334.847	207.705	357.448		62.5088	-68.616	6.1072		-3.983	127.142		70.8172		75.0194	149.743	-75.0194	-149.743	79.0024	22.6008		0.229526	0	0.0173826		131.125	74.7232	0	0		0.0704007	0.363002		58.1081	83.5263
33	3	315.591	295.459	288.95	266.679	146.11	487.211		-48.9121	-149.349	198.261		20.1317	120.569		-17.2011		-6.5093	341.101	6.5093	-341.101	-26.641	220.532		0	0	0.686145		100.437	347.611	0	247.173		1	0.855532		-48.9121	14.51
34	3	320.792	261.146	318.062	306.631	171.78	421.589		-14.161	-89.366	103.527		59.6455	134.851		0.249719		56.9156	249.809	-56.9156	-249.809	-2.7299	114.958		0	0	0.325493		75.205	192.893	0	117.688		1	0.80506		-14.161	14.6604
35	3	284.216	294.45	321.334	340.545	87.5982	471.857		56.3293	-206.852	150.523		-10.2342	252.947		56.8272		26.8839	384.258	-26.8839	-384.258	37.1181	131.311		0.198192	0	0.46843		263.181	357.375	0	94.1933		0.702692	0.631785		16.7471	96.9072
36	3	337.457	322.323	240.22	316.419	150.647	432.934		-21.0376	-171.676	192.714		15.1343	165.773		5.04964		-82.1021	282.287	82.1021	-282.287	-97.2364	116.515		0	0	0.802236		150.638	364.389	0	213.751		1	0.7933		-21.0376	31.1369
37	4	270.888	353.199	275.913	424.78	431.645	43.5755		153.892	78.4457	-232.338		-82.3115	-6.8653		62.6878		-77.2861	-388.069	77.2861	388.069	5.0254	-381.204		0.568102	0.2221	0		75.4462	0	310.783	0		0.281068	0.80466		110.638	14.7377
38	4	291.272	275.418	333.31	419.862	400.358	79.7792		128.59	124.941	-253.531		15.8545	19.504		31.7282		57.8927	-320.579	-57.8927	320.579	42.0382	-340.083		0.441478	0.453641	0		3.6495	0	378.472	0		0.506794	0.990449		63.4215	0.034855
39	4	305.218	334.177	260.605	417.779	380.929	101.292		112.561	46.7523	-159.313		-28.9583	36.85		48.7664		-73.5718	-279.637	73.5718	279.637	-44.6135	-316.487		0.368787	0.139903	0		65.8083	0	206.065	0		0.275026	0.757945		81.6035	15.9292
40	4	244.285	310.73	344.985	412.989	385.981	101.031		168.704	75.2512	-243.955		-66.4445	27.0079		73.0335		34.2557	-284.95	-34.2557	284.95	100.7	-311.958		0.690601	0.242176	0		93.4524	0	319.206	0		0.259629	0.773536		124.903	21.1636
41	4	268.277	290.582	341.141	418.688	410.872	70.4393		150.411	120.291	-270.702		-22.3042	7.8161		44.3395		50.5594	-340.433	-50.5594	340.433	72.8636	-348.249		0.560655	0.413965	0		30.1203	0	390.992	0		0.424745	0.928474		86.5246	2.15437
42	4	355.177	265.098	279.725	384.355	444.829	70.8164		29.1783	179.73	-208.909		90.0785	-60.4734		-73.6992		14.6266	-374.012	-14.6266	374.012	-75.4519	-313.539		0.0821515	0.677976	0		0	0	388.639	0		0.891924	1		3.15347	-150.552
43	4	273.97	281.643	344.387	400.929	397.296	101.774		126.959	115.654	-242.613		-7.6726	3.6329		33.8289		62.7445	-295.522	-62.7445	295.522	70.4171	-299.155		0.463406	0.41064	0		11.3055	0	358.267	0		0.469815	0.969409		67.3119	0.345844
44	4	313.756	275.428	310.815	454.724	368.928	76.347		140.968	93.5001	-234.469		38.3277	85.796		43.1498		35.3871	-292.582	-35.3871	292.582	-2.9406	-378.377		0.449293	0.339472	0		47.4683	0	327.969	0		0.430384	0.873565		80.2979	6.00165
45	4	308.747	289.654	301.599	435.771	395.443	68.7863		127.023	105.789	-232.812		19.0936	40.3281		34.2711		11.945	-326.656	-11.945	326.656	-7.1486	-366.985		0.411416	0.365226	0		21.2345	0	338.601	0		0.470263	0.940988		67.289	1.25308
46	4	297.376	218.225	384.399	352.733	422.138	125.129		55.3572	203.913	-259.27		79.1506	-69.4051		-69.6798		166.174	-297.009	-166.174	297.009	87.0238	-227.603		0.186152	0.934416	0		0	0	463.183	0		0.833877	1		9.19612	-148.556
47	4	315.971	302.958	281.071	410.268	357.861	131.871		94.2973	54.903	-149.2		13.0121	52.4064		32.5219		-21.8873	-225.991	21.8873	225.991	-34.8994	-278.397		0.298437	0.181223	0		39.3943	0	204.103	0		0.377815	0.838215		58.6703	6.37341
48	4	296.935	233.247	369.818	366.064	374.544	159.392		69.1292	141.297	-210.426		63.6875	-8.4802		-26.488		136.571	-215.152	-136.571	215.152	72.8837	-206.672		0.23281	0.605782	0		0	0	351.723	0		0.72238	1		19.1916	-72.1677

## Sheet: Yates et al. 2012 Data (Fig. 3)
Subject	Group	AMPH Dose	CS+pre	CS-pre	Npre	CS+post	CS-post	Npost		CS+ Post-Pre	CS- Post-Pre	N Post-Pre		CS+ - CS- pre	CS+ - CS- post		Adjusted CPP Score (Ψ)		N - CS- pre	N - CS- post	CS- - N pre	CS- - N post	N - CS+ pre	N - CS+ post		CS+ Post-Pre % of Pretest	CS- Post-Pre % of Pretest	N Post-Pre % of Pretest		CS+ - CS- post-pre	N - CS- post-pre	CS- - N post-pre	N - CS+ post-pre		PrePost Penalizer	CS+/CS- Penalizer		PrePost Score (Λ)	CS+/CS- Score (ρ)
420	HiI	0.1	240.11	495.74	164.15	388.77	341.67	169.56		148.66	-154.07	5.41		-255.63	47.1		169.712		-331.59	-172.11	331.59	172.11	-75.96	-219.21		0.619133	0	0.0329577		302.73	159.48	0	0		0.0505415	0.345038		141.146	198.277
424	HiI	0.1	335.7	366.34	197.96	496.88	258.53	144.59		161.18	-107.81	-53.37		-30.64	238.35		192.447		-168.38	-113.94	168.38	113.94	-137.74	-352.29		0.480131	0	0		268.99	54.44	0	0		0	0.168321		161.18	223.713
425	HiI	0.1	286.56	438.95	174.49	216.06	421.95	261.99		-70.5	-17	87.5		-152.39	-205.89		-62		-264.46	-159.96	264.46	159.96	-112.07	45.93		0	0	0.501461		0	104.5	0	158		1	1		-70.5	-53.5
426	HiI	0.1	255.55	485.06	159.39	359.86	377.21	162.93		104.31	-107.85	3.54		-229.51	-17.35		119.023		-325.67	-214.28	325.67	214.28	-96.16	-196.93		0.408178	0	0.0222097		212.16	111.39	0	0		0.0516038	0.344274		98.9272	139.119
428	HiI	0.1	269.16	420.94	209.9	327.14	363.8	209.06		57.98	-57.14	-0.84		-151.78	-36.66		67.6454		-211.04	-154.74	211.04	154.74	-59.26	-118.08		0.215411	0	0		115.12	56.3	0	0		0	0.328433		57.98	77.3108
429	HiI	0.1	236.67	487.58	175.75	275.15	426.41	198.44		38.48	-61.17	22.69		-250.91	-151.26		37.7804		-311.83	-227.97	311.83	227.97	-60.92	-76.71		0.162589	0	0.129104		99.65	83.86	0	0		0.442602	0.456978		21.4487	54.1122
421	LoI	0.1	277.6	397.6	224.8	282.56	446.24	171.2		4.96	48.64	-53.6		-120	-163.68		-21.5239		-172.8	-275.04	172.8	275.04	-52.8	-111.36		0.0178674	0.122334	0		0	0	102.24	0		0.872559	1		0.632108	-43.68
427	LoI	0.1	317.65	367.8	214.55	251.48	373.52	275		-66.17	5.72	60.45		-50.15	-122.04		-69.03		-153.25	-98.52	153.25	98.52	-103.1	23.52		0	0.0155519	0.281753		0	54.73	0	126.62		1	1		-66.17	-71.89
430	LoI	0.1	328.03	352.25	219.72	363.02	301.34	235.64		34.99	-50.91	15.92		-24.22	61.68		34.5746		-132.53	-65.7	132.53	65.7	-108.31	-127.38		0.106667	0	0.0724559		85.9	66.83	0	0		0.404504	0.43757		20.8364	48.3128
431	LoI	0.1	310.56	430.7	158.74	374.3	369.86	155.84		63.74	-60.84	-2.9		-120.14	4.44		74.3864		-271.96	-214.02	271.96	214.02	-151.82	-218.46		0.205242	0	0		124.58	57.94	0	0		0	0.317445		63.74	85.0327
432	LoI	0.1	218.31	536.23	145.46	277.53	493.51	128.96		59.22	-42.72	-16.5		-317.92	-215.98		70.1521		-390.77	-364.55	390.77	364.55	-72.85	-148.57		0.271266	0	0		101.94	26.22	0	0		0	0.204588		59.22	81.0843
435	LoI	0.1	366.04	378.18	155.78	381.98	247.07	270.95		15.94	-131.11	115.17		-12.14	134.91		22.3937		-222.4	23.88	222.4	-23.88	-210.26	-111.03		0.0435472	0	0.739312		147.05	246.28	0	99.23		0.944374	0.701458		0.886675	43.9006
438	HiI	0.5	350.47	383.32	166.21	620.53	214.05	65.42		270.06	-169.27	-100.79		-32.85	406.48		325.072		-217.11	-148.63	217.11	148.63	-184.26	-555.11		0.770565	0	0		439.33	68.48	0	0		0	0.134854		270.06	380.085
443	HiI	0.5	307.28	410.54	182.18	495.46	185.22	219.32		188.18	-225.32	37.14		-103.26	310.24		197.065		-228.36	34.1	228.36	-34.1	-125.1	-276.14		0.612406	0	0.203864		413.5	262.46	0	0		0.249751	0.388277		141.182	252.947
447	HiI	0.5	350.49	369.15	180.36	492	264.57	143.43		141.51	-104.58	-36.93		-18.66	227.43		167.268		-188.79	-121.14	188.79	121.14	-170.13	-348.57		0.403749	0	0		246.09	67.65	0	0		0	0.215624		141.51	193.027
450	HiI	0.5	338.38	354.18	207.44	435.42	308.52	156.06		97.04	-45.66	-51.38		-15.8	126.9		117.12		-146.74	-152.46	146.74	152.46	-130.94	-279.36		0.286778	0	0		142.7	0	5.72	0		0	0.0385393		97.04	137.2
452	HiI	0.5	233.61	456.66	209.73	493.06	235.81	171.13		259.45	-220.85	-38.6		-223.05	257.25		303.816		-246.93	-64.68	246.93	64.68	-23.88	-321.93		1.11061	0	0		480.3	182.25	0	0		0	0.275074		259.45	348.182
453	HiI	0.5	321.67	338.38	239.95	542.9	195.17	161.93		221.23	-143.21	-78.02		-16.71	347.73		265.186		-98.43	-33.24	98.43	33.24	-81.72	-380.97		0.687755	0	0		364.44	65.19	0	0		0	0.151735		221.23	309.142
439	LoI	0.5	374.02	386.34	139.64	451.8	218.59	229.61		77.78	-167.75	89.97		-12.32	233.21		67.9686		-246.7	11.02	246.7	-11.02	-234.38	-222.19		0.207957	0	0.6443		245.53	257.72	0	12.19		0.755993	0.52365		18.9789	116.958
441	LoI	0.5	249.59	435.51	214.9	314.76	370.29	214.95		65.17	-65.22	0.05		-185.92	-55.53		76.0027		-220.61	-155.34	220.61	155.34	-34.69	-99.81		0.261108	0	0.000232666		130.39	65.27	0	0		0.000890279	0.333589		65.112	86.8933
444	LoI	0.5	245.49	482.79	171.72	352.05	318.69	229.26		106.56	-164.1	57.54		-237.3	33.36		104.471		-311.07	-89.43	311.07	89.43	-73.77	-122.79		0.434071	0	0.33508		270.66	221.64	0	0		0.43565	0.450213		60.1372	148.805
448	LoI	0.5	289.21	376.95	233.84	418.83	227.97	253.2		129.62	-148.98	19.36		-87.74	190.86		141.537		-143.11	25.23	143.11	-25.23	-55.37	-165.63		0.448186	0	0.0827917		278.6	168.34	0	0		0.155923	0.37665		109.409	173.665
449	LoI	0.5	219.3	361.77	318.93	463.62	207.28	229.1		244.32	-154.49	-89.83		-142.47	256.34		293.745		-42.84	21.82	42.84	-21.82	99.63	-234.52		1.11409	0	0		398.81	64.66	0	0		0	0.139513		244.32	343.171
454	LoI	0.5	296.61	385.04	218.35	333.47	341.5	225.03		36.86	-43.54	6.68		-88.43	-8.03		39.5333		-166.69	-116.47	166.69	116.47	-78.26	-108.44		0.124271	0	0.0305931		80.4	50.22	0	0		0.197548	0.384474		29.5784	49.4883
474	HiI	1.5	323.72	339.92	236.36	656.87	147.96	95.17		333.15	-191.96	-141.19		-16.2	508.91		405.983		-103.56	-52.79	103.56	52.79	-87.36	-561.7		1.02913	0	0		525.11	50.77	0	0		0	0.0881607		333.15	478.816
478	HiI	1.5	258.31	369.12	272.57	526	177.85	196.15		267.69	-191.27	-76.42		-110.81	348.15		317.394		-96.55	18.3	96.55	-18.3	14.26	-329.85		1.03631	0	0		458.96	114.85	0	0		0	0.200153		267.69	367.098
482	HiI	1.5	302.43	351.95	245.62	464.18	209.07	226.75		161.75	-142.88	-18.87		-49.52	255.11		189.124		-106.33	17.68	106.33	-17.68	-56.81	-237.43		0.534835	0	0		304.63	124.01	0	0		0	0.28931		161.75	216.497
486	HiI	1.5	342.38	372.54	185.08	364.24	223.36	312.4		21.86	-149.18	127.32		-30.16	140.88		27.3792		-187.46	89.04	187.46	-89.04	-157.3	-51.84		0.0638472	0	0.687919		171.04	276.5	0	105.46		0.91507	0.690705		1.85656	52.9018
489	HiI	1.5	257.45	399.27	243.28	324.97	286.9	288.13		67.52	-112.37	44.85		-141.82	38.07		67.8214		-155.99	1.23	155.99	-1.23	-14.17	-36.84		0.262265	0	0.184355		179.89	157.22	0	0		0.412779	0.466376		39.6491	95.9936
490	HiI	1.5	301.99	334.13	263.88	517.47	211.28	171.25		215.48	-122.85	-92.63		-32.14	306.19		263.034		-70.25	-40.03	70.25	40.03	-38.11	-346.22		0.713534	0	0		338.33	30.22	0	0		0	0.081997		215.48	310.588
476	LoI	1.5	274	383.7	242.3	277.13	357.83	265.04		3.13	-25.87	22.74		-109.7	-80.7		4.49506		-141.4	-92.79	141.4	92.79	-31.7	-12.09		0.0114234	0	0.0938506		29	48.61	0	19.61		0.891489	0.701707		0.339639	8.65048
477	LoI	1.5	209.81	421.89	268.3	335.19	270.09	294.72		125.38	-151.8	26.42		-212.08	65.1		138.174		-153.59	24.63	153.59	-24.63	58.49	-40.47		0.597588	0	0.0984719		277.18	178.22	0	0		0.14147	0.391348		107.642	168.706
479	LoI	1.5	332.98	378.38	188.64	522.66	111.01	266.33		189.68	-267.37	77.69		-45.4	411.65		185.26		-189.74	155.32	189.74	-155.32	-144.34	-256.33		0.569644	0	0.411843		457.05	345.06	0	0		0.419611	0.43019		110.088	260.431
480	LoI	1.5	332.22	376.8	190.98	349.83	312.91	237.26		17.61	-63.89	46.28		-44.58	36.92		16.6531		-185.82	-75.65	185.82	75.65	-141.24	-112.57		0.053007	0	0.242329		81.5	110.17	0	28.67		0.82052	0.630117		3.16065	30.1455
487	LoI	1.5	321.13	431.33	147.54	399.97	238.2	261.83		78.84	-193.13	114.29		-110.2	161.77		69.6388		-283.79	23.63	283.79	-23.63	-173.59	-138.14		0.245508	0	0.774637		271.97	307.42	0	35.45		0.75934	0.557657		18.9736	120.304
488	LoI	1.5	289.92	405.81	204.27	412.96	197.56	289.48		123.04	-208.25	85.21		-115.89	215.4		118.863		-201.54	91.92	201.54	-91.92	-85.65	-123.48		0.424393	0	0.417144		331.29	293.46	0	0		0.495693	0.469724		62.0499	175.675

## Sheet: Yates 2013 AMPH Data (Fig 4)
Subject	Age	Housing	CS+pre	CS-pre	Npre	CS+post	CS-post	Npost		CS+ Post-Pre	CS- Post-Pre	N Post-Pre		CS+ - CS- pre	CS+ - CS- post		Adjusted CPP Score (Ψ)		N - CS- pre	N - CS- post	CS- - N pre	CS- - N post	N - CS+ pre	N - CS+ post		CS+ Post-Pre % of Pretest	CS- Post-Pre % of Pretest	N Post-Pre % of Pretest		CS+ - CS- post-pre	N - CS- post-pre	CS- - N post-pre	N - CS+ post-pre		PrePost Penalizer	CS+/CS- Penalizer		PrePost Score (Λ)	CS+/CS- Score (ρ)
1412	Adolescent	Individual	297.7	314.67	287.63	343.22	250.92	305.86		45.52	-63.75	18.23		-16.97	92.3		47.306		-27.04	54.94	27.04	-54.94	-10.07	-37.36		0.152906	0	0.06338		109.27	81.98	0	0		0.293039	0.428654		32.1809	62.431
1410	Adolescent	Individual	330.42	302.9	266.86	448.32	103.66	348.02		117.9	-199.24	81.16		27.52	344.66		115.985		-36.04	244.36	36.04	-244.36	-63.56	-100.3		0.356819	0	0.30413		317.14	280.4	0	0		0.460141	0.469257		63.6493	168.32
1408	Adolescent	Individual	290.46	390.97	218.57	450.06	149.83	300.11		159.6	-241.14	81.54		-100.51	300.23		158.525		-172.4	150.28	172.4	-150.28	-71.89	-149.95		0.549473	0	0.373061		400.74	322.68	0	0		0.404387	0.446048		95.0598	221.991
1405	Adolescent	Individual	356.97	294.9	248.13	308.05	191.18	400.77		-48.92	-103.72	152.64		62.07	116.87		-21.5315		-46.77	209.59	46.77	-209.59	-108.84	92.72		0	0	0.615161		54.8	256.36	0	201.56		1	0.893119		-48.92	5.85708
1043	Adolescent	Individual	305.08	337.14	257.78	340.14	116.99	442.87		35.06	-220.15	185.09		-32.06	223.15		42.5998		-79.36	325.88	79.36	-325.88	-47.3	102.73		0.114921	0	0.718015		255.21	405.24	0	150.03		0.862029	0.685113		4.83725	80.3624
1401	Adolescent	Individual	336.36	289.38	274.26	437.26	149.82	312.92		100.9	-139.56	38.66		46.98	287.44		103.373		-15.12	163.1	15.12	-163.1	-62.1	-124.34		0.299976	0	0.140961		240.46	178.22	0	0		0.319685	0.425671		68.6438	138.103
454	Adolescent	Pair	248.47	361.5	290.03	373.63	196.33	330.04		125.16	-165.17	40.01		-113.03	177.3		134.181		-71.47	133.71	71.47	-133.71	41.56	-43.59		0.503723	0	0.137951		290.33	205.18	0	0		0.214986	0.414078		98.2523	170.111
452	Adolescent	Pair	403.3	368.42	128.28	358.51	235.45	306.04		-44.79	-132.97	177.76		34.88	123.06		-16.139		-240.14	70.59	240.14	-70.59	-275.02	-52.47		0	0	1.38572		88.18	310.73	0	222.55		1	0.858108		-44.79	12.512
447	Adolescent	Pair	375.81	291.99	232.2	336.42	247.78	315.8		-39.39	-44.21	83.6		83.82	88.64		-19.6496		-59.79	68.02	59.79	-68.02	-143.61	-20.62		0	0	0.360034		4.82	127.81	0	122.99		1	0.981144		-39.39	0.0908865
444	Adolescent	Pair	278.45	371.08	250.47	442.68	176.63	280.69		164.23	-194.45	30.22		-92.63	266.05		178.439		-120.61	104.06	120.61	-104.06	-27.98	-161.99		0.589801	0	0.120653		358.68	224.67	0	0		0.169825	0.385138		136.34	220.539
442	Adolescent	Pair	287.66	296.14	316.2	400.47	313.86	185.67		112.81	17.72	-130.53		-8.48	86.61		67.5172		20.06	-128.19	-20.06	128.19	28.54	-214.8		0.392164	0.0598366	0		95.09	0	148.25	0		0.132382	0.60923		97.876	37.1583
439	Adolescent	Pair	534.58	286.33	79.09	488.97	300.44	110.59		-45.61	14.11	31.5		248.25	188.53		-52.665		-207.24	-189.85	207.24	189.85	-455.49	-378.38		0	0.0492788	0.39828		0	17.39	0	77.11		1	1		-45.61	-59.72
801	Adult	Individual	323.83	372.78	203.39	383.71	283.49	232.8		59.88	-89.29	29.41		-48.95	100.22		58.3359		-169.39	-50.69	169.39	50.69	-120.44	-150.91		0.184912	0	0.144599		149.17	118.7	0	0		0.438829	0.443125		33.6029	83.069
804	Adult	Individual	302.19	328.23	269.58	520.12	148.48	231.4		370.78	-179.75	-38.18		-178.89	371.64		404.349		-58.65	82.92	58.65	-82.92	120.24	-288.72		2.48279	0	0		550.53	141.57	0	0		0	0.204551		370.78	437.918
817	Adult	Individual	448.69	301.97	149.34	480.88	223.38	195.74		32.19	-78.59	46.4		146.72	257.5		29.0451		-152.63	-27.64	152.63	27.64	-111.78	-285.14		0.0717422	0	0.3107		110.78	124.99	0	0		0.812411	0.530135		6.0385	52.0516
820	Adult	Individual	391.45	247.43	261.12	483.42	166.6	249.98		91.97	-80.83	-11.14		144.02	316.82		107.554		13.69	83.38	-13.69	-83.38	-130.33	-233.44		0.234947	0	0		172.8	69.69	0	0		0	0.287393		91.97	123.138
825	Adult	Individual	274.54	351.45	274.01	301.21	346.19	252.6		26.67	-5.26	-21.41		-76.91	-44.98		23.9374		-77.44	-93.59	77.44	93.59	-0.53	-48.61		0.0971443	0	0		31.93	0	16.15	0		0	0.335899		26.67	21.2048
834	Adult	Individual	270.1	418.12	211.78	430.95	240.61	228.44		160.85	-177.51	16.66		-148.02	190.34		178.535		-206.34	-12.17	206.34	12.17	-58.32	-202.51		0.59552	0	0.0786665		338.36	194.17	0	0		0.116684	0.364618		142.081	214.988
805	Adult	Pair	438.17	271.92	189.91	328.66	362.12	209.22		-109.51	90.2	19.31		166.25	-33.46		-154.61		-82.01	-152.9	82.01	152.9	-248.26	-119.44		0	0.331715	0.10168		0	0	70.89	128.82		1	1		-109.51	-199.71
808	Adult	Pair	232.58	408.76	258.66	296.37	317.84	285.79		63.79	-90.92	27.13		-176.18	-21.47		66.9478		-150.1	-32.05	150.1	32.05	26.08	-10.58		0.274271	0	0.104887		154.71	118.05	0	0		0.276631	0.432798		46.1437	87.7518
813	Adult	Pair	317.26	359.7	223.04	253.58	358.85	287.57		-63.68	-0.85	64.53		-42.44	-105.27		-63.255		-136.66	-71.28	136.66	71.28	-94.22	33.99		0	0	0.28932		0	65.38	0	128.21		1	1		-63.68	-62.83
816	Adult	Pair	293.75	370.28	235.97	430.56	224.57	244.87		136.81	-145.71	8.9		-76.53	205.99		154.578		-134.31	20.3	134.31	-20.3	-57.78	-185.69		0.465736	0	0.0377167		282.52	154.61	0	0		0.074916	0.353693		126.561	182.595
827	Adult	Pair	266.92	446.83	186.25	385.51	246.43	250.06		118.59	-200.4	63.81		-179.91	139.08		120.717		-260.58	3.63	260.58	-3.63	-80.67	-135.45		0.44429	0	0.342604		318.99	264.21	0	0		0.435388	0.453035		66.9574	174.476
830	Adult	Pair	369.34	307.56	223.1	435.17	244.81	220.02		65.83	-62.75	-3.08		61.78	190.36		76.8269		-84.46	-24.79	84.46	24.79	-146.24	-215.15		0.178237	0	0		128.58	59.67	0	0		0	0.316972		65.83	87.8237

## Sheet: Yates et al. 2021 (Fig. 5)
Subject	Sex	Ro 63-1908 Dose	CS+pre	CS-pre	Npre	CS+post	CS-post	Npost		CS+ Post-Pre	CS- Post-Pre	N Post-Pre		CS+ - CS- pre	CS+ - CS- post		Adjusted CPP Score (Ψ)		N - CS- pre	N - CS- post	CS- - N pre	CS- - N post	N - CS+ pre	N - CS+ post		CS+ Post-Pre % of Pretest	CS- Post-Pre % of Pretest	N Post-Pre % of Pretest		CS+ - CS- post-pre	N - CS- post-pre	CS- - N post-pre	N - CS+ post-pre		PrePost Penalizer	CS+/CS- Penalizer		PrePost Score (Λ)	CS+/CS- Score (ρ)
606	Male	0	234.97	389.67	275.36	513.36	189.65	196.99		278.39	-200.02	-78.37		-154.7	323.71		329.906		-114.31	7.34	114.31	-7.34	40.39	-316.37		1.18479	0	0		478.41	121.65	0	0		0	0.20273		278.39	381.422
609	Male	0	307.82	436.71	155.47	487.21	189.92	222.87		179.39	-246.79	67.4		-128.89	297.29		174.095		-281.24	32.95	281.24	-32.95	-152.35	-264.34		0.582776	0	0.433524		426.18	314.19	0	0		0.426571	0.424369		102.867	245.322
610	Male	0	310	328.48	216.52	356.89	287.91	255.2		46.89	-40.57	38.68		-18.48	68.98		33.6912		-111.96	-32.71	111.96	32.71	-93.48	-101.69		0.151258	0	0.178644		87.46	79.25	0	0		0.541506	0.475376		21.4988	45.8836
616	Male	0	317.89	360.74	221.37	479.15	190.63	230.22		161.26	-170.11	8.85		-42.85	288.52		182.323		-139.37	39.59	139.37	-39.59	-96.52	-248.93		0.507282	0	0.0399783		331.37	178.96	0	0		0.0730517	0.350675		149.48	215.167
620	Male	0	284.75	344.87	270.38	396.96	226.61	276.43		112.21	-118.26	6.05		-60.12	170.35		127.949		-74.49	49.82	74.49	-49.82	-14.37	-120.53		0.394065	0	0.0223759		230.47	124.31	0	0		0.0537313	0.350386		106.181	149.717
623	Male	0	264.81	410.75	224.44	435.5	204.93	259.57		170.69	-205.82	35.13		-145.94	230.57		183.463		-186.31	54.64	186.31	-54.64	-40.37	-175.93		0.644575	0	0.156523		376.51	240.95	0	0		0.195385	0.390228		137.34	229.585
607	Male	1	319.33	334.25	246.42	298.54	202	399.46		-20.79	-132.25	153.04		-14.92	96.54		0.491582		-87.83	197.46	87.83	-197.46	-72.91	100.92		0	0	0.621053		111.46	285.29	0	173.83		1	0.804655		-20.79	21.7732
608	Male	1	289.37	362.94	247.69	401.72	314.91	183.37		112.35	-48.03	-64.32		-73.57	86.81		128.971		-115.25	-131.54	115.25	131.54	-41.68	-218.35		0.388257	0	0		160.38	0	16.29	0		0	0.0922058		112.35	145.592
617	Male	1	288.53	324.12	287.35	399.15	197.36	303.49		110.62	-126.76	16.14		-35.59	201.79		122.331		-36.77	106.13	36.77	-106.13	-1.18	-95.66		0.383392	0	0.0561684		237.38	142.9	0	0		0.127783	0.375776		96.4846	148.178
618	Male	1	302.03	450.08	147.89	421.43	262.59	215.98		119.4	-187.49	68.09		-148.05	158.84		111.301		-302.19	-46.61	302.19	46.61	-154.14	-205.45		0.395325	0	0.46041		306.89	255.58	0	0		0.538029	0.454389		55.1594	167.443
619	Male	1	299.65	417.59	182.76	433.38	248.61	218.01		133.73	-168.98	35.25		-117.94	184.77		137.066		-234.83	-30.6	234.83	30.6	-116.89	-215.37		0.446287	0	0.192876		302.71	204.23	0	0		0.301763	0.402868		93.3752	180.758
621	Male	1	277.36	379.24	243.4	286.52	252.16	361.32		9.16	-127.08	117.92		-101.88	34.36		19.2324		-135.84	109.16	135.84	-109.16	-33.96	74.8		0.0330257	0	0.48447		136.24	245	0	108.76		0.936182	0.721959		0.584575	37.8803
625	Male	3	286.63	479.76	133.61	230.68	160.09	509.23		-55.95	-319.67	375.62		-193.13	70.59		-2.96808		-346.15	349.14	346.15	-349.14	-153.02	278.55		0	0	2.81132		263.72	695.29	0	431.57		1	0.810353		-55.95	50.0138
626	Male	3	364.41	391.25	144.34	226.98	247.14	425.88		-7.77	-144.11	281.54		-156.5	-20.16		7.03277		-246.91	178.74	246.91	-178.74	-90.41	198.9		0	0	1.95053		136.34	425.65	0	289.31		1	0.839845		-7.77	21.8355
627	Male	3	309.34	355.91	234.75	171.25	500.37	228.38		-138.09	144.46	-6.37		-46.57	-329.12		-210.32		-121.16	-271.99	121.16	271.99	16.13	57.13		0	0.405889	0		0	0	150.83	41		1	1		-138.09	-282.55
628	Male	3	256.2	425.18	218.62	198.36	383.04	318.6		-57.84	-42.14	99.98		-168.98	-184.68		-36.77		-206.56	-64.44	206.56	64.44	-37.58	120.24		0	0	0.457323		0	142.12	0	157.82		1	1		-57.84	-15.7
629	Male	3	259.66	373.86	266.48	342.07	225.99	331.94		82.41	-147.87	65.46		-114.2	116.08		82.997		-107.38	105.95	107.38	-105.95	6.82	-10.13		0.317377	0	0.245647		230.28	213.33	0	0		0.4363	0.480895		46.4545	119.539
630	Male	3	315.68	388.83	195.49	370.4	316.66	212.94		54.72	-72.17	17.45		-73.15	53.74		55.2431		-193.34	-103.72	193.34	103.72	-120.19	-157.46		0.17334	0	0.0892629		126.89	89.62	0	0		0.339916	0.41393		36.1198	74.3664
649	Male	3 w/ no METH (Control)	304.39	353.86	241.75	307.1	252.65	340.25		2.71	-101.21	98.5		-49.47	54.45		13.5478		-112.11	87.6	112.11	-87.6	-62.64	33.15		0.00890305	0	0.407446		103.92	199.71	0	95.79		0.978616	0.739823		0.0579497	27.0376
650	Male	3 w/ no METH (Control)	280.5	431.56	187.94	229.55	497.9	172.55		-50.95	66.34	-15.39		-151.06	-268.35		-84.12		-243.62	-325.35	243.62	325.35	-92.56	-57		0	0.153721	0		0	0	81.73	35.56		1	1		-50.95	-117.29
651	Male	3 w/ no METH (Control)	284.13	444.08	171.79	318.19	346.76	235.05		34.06	-97.32	63.26		-159.95	-28.57		31.0548		-272.29	-111.71	272.29	111.71	-112.34	-83.14		0.119875	0	0.36824		131.38	160.58	0	29.2		0.754413	0.59092		8.36469	53.7449
652	Male	3 w/ no METH (Control)	317.38	333.37	249.25	346.62	244.11	309.27		29.24	-89.26	60.02		-15.99	102.51		27.5623		-84.12	65.16	84.12	-65.16	-68.13	-37.35		0.0921293	0	0.240802		118.5	149.28	0	30.78		0.723279	0.603095		8.09133	47.0333
653	Male	3 w/ no METH (Control)	245.24	409.04	245.72	309.54	309.14	281.32		64.3	-99.9	35.6		-163.8	0.4		65.6886		-163.32	-27.82	163.32	27.82	0.48	-28.22		0.262192	0	0.14488		164.2	135.5	0	0		0.355908	0.452119		41.4151	89.9621
654	Male	3 w/ no METH (Control)	355.6	377.86	166.54	266.06	232.63	401.31		-89.54	-145.23	234.77		-22.26	33.43		-42.7296		-211.32	168.68	211.32	-168.68	-189.06	135.25		0	0	1.40969		55.69	380	0	324.31		1	0.926724		-89.54	4.08076
901	Female	0	352.06	411.08	136.86	483.65	173.51	242.84		131.59	-237.57	105.98		-59.02	310.14		117.026		-274.22	69.33	274.22	-69.33	-215.2	-240.81		0.373772	0	0.774368		369.16	343.55	0	0		0.674455	0.482033		42.8385	191.213
902	Female	0	225.9	464.31	209.79	389.21	147.38	363.41		163.31	-316.93	153.62		-238.41	241.83		161.849		-254.52	216.03	254.52	-216.03	-16.11	-25.8		0.722931	0	0.732256		480.24	470.55	0	0		0.503204	0.494904		81.1317	242.567
909	Female	0	309.92	458.93	131.15	530.07	191.42	178.51		220.15	-267.51	47.36		-149.01	338.65		221.141		-327.78	-12.91	327.78	12.91	-178.77	-351.56		0.710345	0	0.361113		487.66	314.87	0	0		0.33703	0.392347		145.953	296.328
910	Female	0	306.19	345.82	247.99	556.06	157.59	186.35		249.87	-188.23	-61.64		-39.63	398.47		294.879		-97.83	28.76	97.83	-28.76	-58.2	-369.71		0.816062	0	0		438.1	126.59	0	0		0	0.224176		249.87	339.888
917	Female	0	301.51	429.75	168.74	414.41	158.49	327.1		112.9	-271.26	158.36		-128.24	255.92		101.977		-261.01	168.61	261.01	-168.61	-132.77	-87.31		0.374449	0	0.938485		384.16	429.62	0	45.46		0.7148	0.552907		32.1991	171.755
918	Female	0	146.49	482.16	271.35	360.48	249.72	289.8		213.99	-232.44	18.45		-335.67	110.76		245.14		-210.81	40.08	210.81	-40.08	124.86	-70.68		1.46078	0	0.0679934		446.43	250.89	0	0		0.0444757	0.359792		204.473	285.808
958	Female	1	370.76	380.06	149.18	404.32	259.45	236.26		33.56	-120.61	87.08		-9.3	144.87		30.8631		-230.88	-23.19	230.88	23.19	-221.58	-168.06		0.0905168	0	0.583724		154.17	207.69	0	53.52		0.86575	0.628846		4.50543	57.2208
959	Female	1	355.56	411.71	132.73	409.33	242.78	247.89		53.77	-168.93	115.16		-56.15	166.55		47.6345		-278.98	5.11	278.98	-5.11	-222.83	-161.44		0.151226	0	0.867626		222.7	284.09	0	61.39		0.851572	0.608047		7.98098	87.288
960	Female	1	254.6	503.7	141.7	249.95	371.42	278.63		-4.65	-132.28	136.93		-249.1	-121.47		12.8021		-362	-92.79	362	92.79	-112.9	28.68		0	0	0.966337		127.63	269.21	0	141.58		1	0.762955		-4.65	30.2541
961	Female	1	373.46	416.62	109.92	352.31	321.46	226.23		-21.15	-95.16	116.31		-43.16	30.85		-4.09952		-306.7	-95.23	306.7	95.23	-263.54	-126.08		0	0	1.05813		74.01	211.47	0	137.46		1	0.825011		-21.15	12.951
962	Female	1	332.38	420.71	146.91	408.86	165.65	325.49		76.48	-255.06	178.58		-88.33	243.21		69.4562		-273.8	159.84	273.8	-159.84	-185.47	-83.37		0.230098	0	1.21557		331.54	433.64	0	102.1		0.840837	0.617724		12.1728	126.74
963	Female	1	338.65	373.54	187.81	466.08	128.21	305.71		127.43	-245.33	117.9		-34.89	337.87		118.275		-185.73	177.5	185.73	-177.5	-150.84	-160.37		0.376288	0	0.627762		372.76	363.23	0	0		0.62523	0.493526		47.757	188.793
903	Female	3	365.57	367.32	167.11	302.44	214.27	383.29		-63.13	-153.05	216.18		-1.75	88.17		-26.0904		-200.21	169.02	200.21	-169.02	-198.46	80.85		0	0	1.29364		89.92	369.23	0	279.31		1	0.878233		-63.13	10.9493
904	Female	3	290.09	530.8	79.11	420.82	441.22	37.96		267.57	-89.58	-41.15		-377.55	-20.4		291.036		-451.69	-403.26	451.69	403.26	-74.14	-382.86		1.74597	0	0		357.15	48.43	0	0		0	0.119409		267.57	314.503
911	Female	3	338.96	407.79	153.25	358.9	235.05	306.05		19.94	-172.74	152.8		-68.83	123.85		36.3758		-254.54	71	254.54	-71	-16.9	-52.85		0.058827	0	0.997064		192.68	325.54	0	0		0.944287	0.628189		1.11092	71.6406
912	Female	3	234.53	495.32	170.15	350.82	338.43	210.75		116.29	-156.89	40.6		-260.79	12.39		118.532		-325.17	-127.68	325.17	127.68	-64.38	-140.07		0.495843	0	0.238613		273.18	197.49	0	0		0.324884	0.419593		78.5092	158.555
919	Female	3	321.82	346.73	231.45	418.71	159.15	322.14		96.89	-187.58	90.69		-24.91	259.56		92.9506		-115.28	162.99	115.28	-162.99	-90.37	-96.57		0.301069	0	0.391834		284.47	278.27	0	0		0.565496	0.494491		42.0991	143.802
920	Female	3	288.23	408.7	203.07	479.94	212.62	207.44		191.71	-196.08	4.37		-120.47	267.32		220.674		-205.63	-5.18	205.63	5.18	-85.16	-272.5		0.665129	0	0.0215197		387.79	200.45	0	0		0.0313402	0.340762		185.702	255.646
971	Female	3 w/ no METH (Control)	296.76	346.22	257.02	257.46	382.65	259.89		-39.3	36.43	2.87		-49.46	-125.19		-57.515		-89.2	-122.76	89.2	122.76	-39.74	2.43		0	0.105222	0.0111664		0	0	33.56	42.17		1	1		-39.3	-75.73
972	Female	3 w/ no METH (Control)	312.02	458.79	129.19	193.75	389.6	316.65		-118.27	-69.19	187.46		-146.77	-195.85		-83.675		-329.6	-72.95	329.6	72.95	-182.83	122.9		0	0	1.45104		0	256.65	0	305.73		1	1		-118.27	-49.08
973	Female	3 w/ no METH (Control)	222.6	445.06	232.34	215.58	448.96	235.46		-7.02	3.9	3.12		-222.46	-233.38		-8.97		-212.72	-213.5	212.72	213.5	9.74	19.88		0	0.00876286	0.0134286		0	0	0.78	10.14		1	1		-7.02	-10.92
974	Female	3 w/ no METH (Control)	213.5	519.46	167.04	243.27	301.36	355.37		29.77	-218.1	188.33		-305.96	-58.09		39.4305		-352.42	54.01	352.42	-54.01	-46.46	112.1		0.139438	0	1.12745		247.87	406.43	0	158.56		0.889937	0.695064		3.27657	75.5844
975	Female	3 w/ no METH (Control)	240.58	460.32	199.1	355.24	265.41	279.35		114.66	-194.91	80.25		-219.74	89.83		113.008		-261.22	13.94	261.22	-13.94	-41.48	-75.89		0.476598	0	0.403064		309.57	275.16	0	0		0.458203	0.470576		62.1224	163.894
976	Female	3 w/ no METH (Control)	337.16	413.81	149.03	227.69	342.75	329.56		-109.47	-71.06	180.53		-76.65	-115.06		-73.94		-264.78	-13.19	264.78	13.19	-188.13	101.87		0	0	1.21137		0	251.59	0	290		1	1		-109.47	-38.41

## Sheet: AMPH vs. Social CPP  (Fig 6)
	Subject	Age	Housing	CS+pre	CS-pre	Npre	CS+post	CS-post	Npost		CS+ Post-Pre	CS- Post-Pre	N Post-Pre		CS+ - CS- pre	CS+ - CS- post		Adjusted CPP Score (Ψ)		N - CS- pre	N - CS- post	CS- - N pre	CS- - N post	N - CS+ pre	N - CS+ post		CS+ Post-Pre % of Pretest	CS- Post-Pre % of Pretest	N Post-Pre % of Pretest		CS+ - CS- post-pre	N - CS- post-pre	CS- - N post-pre	N - CS+ post-pre		PrePost Penalizer	CS+/CS- Penalizer		PrePost Score (Λ)	CS+/CS- Score (ρ)
Social Interaction treated as CS+	425	Adolescent	Individual	227.86	323.62	338.52	444.18	148.37	307.45		216.32	-175.25	-31.07		-95.76	295.81		251.256		14.9	159.08	-14.9	-159.08	110.66	-136.73		0.949355	0	0		391.57	144.18	0	0		0	0.269118		216.32	286.191
	427	Adolescent	Individual	326.94	222.84	350.22	503.69	146.16	250.15		176.75	-76.68	-100.07		104.1	357.53		204.383		127.38	103.99	-127.38	-103.99	23.28	-253.54		0.540619	0	0		253.43	0	23.39	0		0	0.0844953		176.75	232.016
	429	Adolescent	Individual	210.54	274.76	414.7	435.35	209.86	254.79		224.81	-64.9	-159.91		-64.22	225.49		221.487		139.94	44.93	-139.94	-44.93	204.16	-180.56		1.06778	0	0		289.71	0	95.01	0		0	0.246959		224.81	218.164
	431	Adolescent	Individual	266.43	265.08	368.49	429.09	196.82	274.09		162.66	-68.26	-94.4		1.35	232.27		185.049		103.41	77.27	-103.41	-77.27	102.06	-155		0.610517	0	0		230.92	0	26.14	0		0	0.101688		162.66	207.438
	433	Adolescent	Individual	253.73	355.03	291.24	356.44	209.8	333.76		102.71	-145.23	42.52		-101.3	146.64		108.291		-63.79	123.96	63.79	-123.96	37.51	-22.68		0.4048	0	0.145996		247.94	187.75	0	0		0.265064	0.430926		75.4853	141.096
	435	Adolescent	Individual	210.12	257.18	432.7	209.97	328.11	361.92		-0.15	70.93	-70.78		-47.06	-118.14		-35.615		175.52	33.81	-175.52	-33.81	222.58	151.95		0	0.275799	0		0	0	141.71	0		1	1		-0.15	-71.08
	451	Adolescent	Pair	395.82	272.87	231.31	207.78	551.78	140.44		-188.04	278.91	-90.87		122.95	-344		-327.495		-41.56	-411.34	41.56	411.34	-164.51	-67.34		0	1.02214	0		0	0	369.78	97.17		1	1		-188.04	-466.95
	449	Adolescent	Pair	247.43	253.36	399.21	228.26	365.42	306.32		-19.17	112.06	-92.89		-5.93	-137.16		-75.2		145.85	-59.1	-145.85	59.1	151.78	78.06		0	0.442296	0		0	0	204.95	0		1	1		-19.17	-131.23
	446	Adolescent	Pair	434.52	217.34	248.14	209.41	387.92	302.67		-225.11	170.58	54.53		217.18	-178.51		-310.4		30.8	-85.25	-30.8	85.25	-186.38	93.26		0	0.784853	0.219755		0	0	116.05	279.64		1	1		-225.11	-395.69
	443	Adolescent	Pair	286.45	384.15	229.4	145.1	454.41	300.49		-141.35	70.26	71.09		-97.7	-309.31		-176.48		-154.75	-153.92	154.75	153.92	-57.05	155.39		0	0.182897	0.309895		0	0.83	0	212.44		1	1		-141.35	-211.61
	440	Adolescent	Pair	0	891.17	8.83	Excluded from Analysis
	437	Adolescent	Pair	317.07	245.27	337.66	230.69	332.59	336.72		-86.38	87.32	-0.94		71.8	-101.9		-130.04		92.39	4.13	-92.39	-4.13	20.59	106.03		0	0.356016	0		0	0	88.26	85.44		1	1		-86.38	-173.7
	803	Adult	Individual	507.48	229.43	163.09	344.54	384.03	171.43		-162.94	154.6	8.34		278.05	-39.49		-240.24		-66.34	-212.6	66.34	212.6	-344.39	-173.11		0	0.673844	0.0511374		0	0	146.26	171.28		1	1		-162.94	-317.54
	810	Adult	Individual	317.66	363.29	219.05	255.25	398.25	246.5		-35.18	34.96	27.45		-72.86	-143		-52.66		-144.24	-151.75	144.24	151.75	-71.38	-8.75		0	0.0962317	0.125314		0	0	7.51	62.63		1	1		-35.18	-70.14
	819	Adult	Individual	351.4	258.17	290.43	237.28	363.57	299.15		-114.12	105.4	8.72		93.23	-126.29		-166.82		32.26	-64.42	-32.26	64.42	71.85	61.87		0	0.408258	0.0300244		0	0	96.68	0		1	1		-114.12	-219.52
	824	Adult	Individual	342.45	338.97	218.58	421.26	331.04	147.7		78.81	-7.93	-70.88		3.48	90.22		64.5364		-120.39	-183.34	120.39	183.34	-123.87	-273.56		0.230136	0	0		86.74	0	62.95	0		0	0.420536		78.81	50.2627
	833	Adult	Individual	276.26	381.05	242.69	229.24	447.75	223.01		-47.02	66.7	-19.68		-104.79	-218.51		-80.37		-138.36	-224.74	138.36	224.74	-33.57	-6.23		0	0.175043	0		0	0	86.38	27.34		1	1		-47.02	-113.72
	836	Adult	Individual	322.5	331.25	246.25	168.52	503.14	228.34		-153.98	171.89	-17.91		-8.75	-334.62		-239.925		-85	-274.8	85	274.8	-76.25	59.82		0	0.518913	0		0	0	189.8	136.07		1	1		-153.98	-325.87
	807	Adult	Pair	348.68	348.65	202.67	418.05	275.23	206.72		69.37	-73.42	4.05		0.03	142.82		77.803		-145.98	-68.51	145.98	68.51	-146.01	-211.33		0.19895	0	0.0199832		142.79	77.47	0	0		0.0912753	0.351721		63.0382	92.5678
	812	Adult	Pair	368.11	351.24	180.65	237.88	462.44	199.68		-130.23	111.2	19.03		16.87	-224.56		-185.83		-170.59	-262.76	170.59	262.76	-187.46	-38.2		0	0.316593	0.105342		0	0	92.17	149.26		1	1		-130.23	-241.43
	815	Adult	Pair	321.13	338.82	240.05	357.39	328.52	214.09		36.26	-10.3	-25.96		-17.69	28.87		35.5507		-98.77	-114.43	98.77	114.43	-81.08	-143.3		0.112914	0	0		46.56	0	15.66	0		0	0.251688		36.26	34.8414
	822	Adult	Pair	258.57	392.92	248.51	196.79	325.65	377.56		-61.78	-67.27	129.05		-134.35	-128.86		-30.8516		-144.41	51.91	144.41	-51.91	-10.06	180.77		0	0	0.519295		5.49	196.32	0	190.83		1	0.986018		-61.78	0.0767627
	829	Adult	Pair	307.52	369.49	222.99	452.65	247.75	199.6		145.13	-121.74	-23.39		-61.97	204.9		170.067		-146.5	-48.15	146.5	48.15	-84.53	-253.05		0.471937	0	0		266.87	98.35	0	0		0	0.26929		145.13	195.005
	832	Adult	Pair	495.71	254.76	149.53	441.42	301.21	157.37		-54.29	46.45	7.84		240.95	140.21		-77.515		-105.23	-143.84	105.23	143.84	-346.18	-284.05		0	0.182328	0.052431		0	0	38.61	62.13		1	1		-54.29	-100.74
AMPH treated as CS+	425	Adolescent	Individual	323.62	227.86	338.52	148.37	444.18	307.45		-175.25	216.32	-31.07		95.76	-295.81		-283.41		110.66	-136.73	-110.66	136.73	14.9	159.08		0	0.949355	0		0	0	247.39	144.18		1	1		-175.25	-391.57
	427	Adolescent	Individual	222.84	326.94	350.22	146.16	503.69	250.15		-76.68	176.75	-100.07		-104.1	-357.53		-165.055		23.28	-253.54	-23.28	253.54	127.38	103.99		0	0.540619	0		0	0	276.82	0		1	1		-76.68	-253.43
	429	Adolescent	Individual	274.76	210.54	414.7	209.86	435.35	254.79		-64.9	224.81	-159.91		64.22	-225.49		-177.305		204.16	-180.56	-204.16	180.56	139.94	44.93		0	1.06778	0		0	0	384.72	0		1	1		-64.9	-289.71
	431	Adolescent	Individual	265.08	266.43	368.49	196.82	429.09	274.09		-68.26	162.66	-94.4		-1.35	-232.27		-149.59		102.06	-155	-102.06	155	103.41	77.27		0	0.610517	0		0	0	257.06	0		1	1		-68.26	-230.92
	433	Adolescent	Individual	355.03	253.73	291.24	209.8	356.44	333.76		-145.23	102.71	42.52		101.3	-146.64		-196.585		37.51	-22.68	-37.51	22.68	-63.79	123.96		0	0.4048	0.145996		0	0	60.19	187.75		1	1		-145.23	-247.94
	435	Adolescent	Individual	257.18	210.12	432.7	328.11	209.97	361.92		70.93	-0.15	-70.78		47.06	118.14		53.2914		222.58	151.95	-222.58	-151.95	175.52	33.81		0.275799	0	0		71.08	0	70.63	0		0	0.498412		70.93	35.6529
	451	Adolescent	Pair	272.87	395.82	231.31	551.78	207.78	140.44		278.91	-188.04	-90.87		-122.95	344		332.714		-164.51	-67.34	164.51	67.34	-41.56	-411.34		1.02214	0	0		466.95	97.17	0	0		0	0.172251		278.91	386.518
	449	Adolescent	Pair	253.36	247.43	399.21	365.42	228.26	306.32		112.06	-19.17	-92.89		5.93	137.16		98.0434		151.78	78.06	-151.78	-78.06	145.85	-59.1		0.442296	0	0		131.23	0	73.72	0		0	0.359697		112.06	84.0269
	446	Adolescent	Pair	217.34	434.52	248.14	387.92	209.41	302.67		170.58	-225.11	54.53		-217.18	178.51		182.555		-186.38	93.26	186.38	-93.26	30.8	-85.25		0.784853	0	0.219755		395.69	279.64	0	0		0.218747	0.414079		133.266	231.843
	443	Adolescent	Pair	384.15	286.45	229.4	454.41	145.1	300.49		70.26	-141.35	71.09		97.7	309.31		65.7341		-57.05	155.39	57.05	-155.39	-154.75	-153.92		0.182897	0	0.309895		211.61	212.44	0	0.83		0.628855	0.501953		26.0766	105.392
	440	Adolescent	Pair	891.17	0	8.83	Excluded from Analysis
	437	Adolescent	Pair	245.27	317.07	337.66	332.59	230.69	336.72		87.32	-86.38	-0.94		-71.8	101.9		101.875		20.59	106.03	-20.59	-106.03	92.39	4.13		0.356016	0	0		173.7	85.44	0	0		0	0.329706		87.32	116.43
	803	Adult	Individual	229.43	507.48	163.09	384.03	344.54	171.43		154.6	-162.94	8.34		-278.05	39.49		174.985		-344.39	-173.11	344.39	173.11	-66.34	-212.6		0.673844	0	0.0511374		317.54	171.28	0	0		0.0705362	0.350395		143.695	206.276
	810	Adult	Individual	363.29	317.66	219.05	398.25	255.25	246.5		34.96	-62.41	27.45		45.63	143		32.9116		-98.61	-8.75	98.61	8.75	-144.24	-151.75		0.0962317	0	0.125314		97.37	89.86	0	0		0.565635	0.479944		15.1854	50.6378
	819	Adult	Individual	258.17	351.4	290.43	363.57	237.28	299.15		105.4	-114.12	8.72		-93.23	126.29		119.468		-60.97	61.87	60.97	-61.87	32.26	-64.42		0.408258	0	0.0300244		219.52	122.84	0	0		0.0685048	0.358804		98.1796	140.755
	824	Adult	Individual	338.97	342.45	218.58	331.04	421.26	147.7		-7.93	78.81	-70.88		-3.48	-90.22		-47.335		-123.87	-273.56	123.87	273.56	-120.39	-183.34		0	0.230136	0		0	0	149.69	0		1	1		-7.93	-86.74
	833	Adult	Individual	381.05	276.26	242.69	447.75	229.24	223.01		66.7	-47.02	-19.68		104.79	218.51		79.1895		-33.57	-6.23	33.57	6.23	-138.36	-224.74		0.175043	0	0		113.72	27.34	0	0		0	0.193818		66.7	91.679
	836	Adult	Individual	331.25	322.5	246.25	503.14	168.52	228.34		171.89	-153.98	-17.91		8.75	334.62		200.886		-76.25	59.82	76.25	-59.82	-85	-274.8		0.518913	0	0		325.87	136.07	0	0		0	0.294562		171.89	229.881
	807	Adult	Pair	348.65	348.68	202.67	275.23	418.05	206.72		-73.42	69.37	4.05		-0.03	-142.82		-108.105		-146.01	-211.33	146.01	211.33	-145.98	-68.51		0	0.19895	0.0199832		0	0	65.32	77.47		1	1		-73.42	-142.79
	812	Adult	Pair	351.24	368.11	180.65	462.44	237.88	199.68		111.2	-130.23	19.03		-16.87	224.56		116.315		-187.46	-38.2	187.46	38.2	-170.59	-262.76		0.316593	0	0.105342		241.43	149.26	0	0		0.249664	0.382042		83.4374	149.194
	815	Adult	Pair	338.82	321.13	240.05	328.52	357.39	214.09		-10.3	36.26	-25.96		17.69	-28.87		-28.43		-81.08	-143.3	81.08	143.3	-98.77	-114.43		0	0.112914	0		0	0	62.22	0		1	1		-10.3	-46.56
	822	Adult	Pair	392.92	258.57	248.51	325.65	196.79	377.56		-67.27	-61.78	129.05		134.35	128.86		-36.38		-10.06	180.77	10.06	-180.77	-144.41	51.91		0	0	0.519295		0	190.83	0	196.32		1	1		-67.27	-5.49
	829	Adult	Pair	369.49	307.52	222.99	247.75	452.65	199.6		-121.74	145.13	-23.39		61.97	-204.9		-194.305		-84.53	-253.05	84.53	253.05	-146.5	-48.15		0	0.471937	0		0	0	168.52	98.35		1	1		-121.74	-266.87
	832	Adult	Pair	254.76	495.71	149.53	301.21	441.42	157.37		46.45	-54.29	7.84		-240.95	-140.21		49.1933		-346.18	-284.05	346.18	284.05	-105.23	-143.84		0.182328	0	0.052431		100.74	62.13	0	0		0.223339	0.38147		36.0759	62.3107

## Sheet: Reinstatement Data (Fig. 7)
	Subject	Treatment	CS+1	CS-1	N1	CS+2	CS-2	N2		CS+ 2-1	CS- 2-1	N 2-1		CS+ - CS- 1	CS+ - CS- 2		Adjusted CPP Score (Ψ)		N - CS- 1	N - CS- 2	CS- - N 1	CS- - N 2	N - CS+ 1	N - CS+ 2		CS+ 2-1 % of Pretest	CS- 2-1 % of Pretest	N 2-1 % of Pretest		CS+ - CS- 2-1	N - CS- 2-1	CS- - N 2-1	N - CS+ 2-1		2-1 Penalizer	CS+/CS- Penalizer		2-1 Score (Λ)	CS+/CS- Score (ρ)
Pretest to Posttest	1507	MPH	270.3	469.59	160.11	356.51	258.01	285.48		86.21	-211.58	125.37		-199.29	98.5		78.2712		-309.48	27.47	309.48	-27.47	-110.19	-71.03		0.318942	0	0.783024		297.79	336.95	0	39.16		0.71057	0.55811		24.9518	131.591
	1508	MPH	276.86	538.37	84.77	392.86	294.31	212.83		116	-244.06	128.06		-261.51	98.55		99.6912		-453.6	-81.48	453.6	81.48	-192.09	-180.03		0.418984	0	1.51068		360.06	372.12	0	12.06		0.782871	0.516204		25.1869	174.195
	1513	MPH	263.78	517.24	118.98	383.07	291.16	225.77		119.29	-226.08	106.79		-253.46	91.91		107.917		-398.26	-65.39	398.26	65.39	-144.8	-157.3		0.452233	0	0.897546		345.37	332.87	0	0		0.664958	0.490785		39.9672	175.868
	1514	MPH	337.1	349.89	213.01	421.02	223.68	255.3		83.92	-126.21	42.29		-12.79	197.34		81.6519		-136.88	31.62	136.88	-31.62	-124.09	-165.72		0.248947	0	0.198535		210.13	168.5	0	0		0.443672	0.445025		46.6871	116.617
	1523	MPH	343.83	368.81	187.36	183.97	509.93	206.1		-159.86	141.12	18.74		-24.98	-325.96		-230.42		-181.45	-303.83	181.45	303.83	-156.47	22.13		0	0.382636	0.100021		0	0	122.38	178.6		1	1		-159.86	-300.98
	1524	MPH	334.59	375.9	189.51	420.46	279.34	200.2		85.87	-96.56	10.69		-41.31	141.12		92.6425		-186.39	-79.14	186.39	79.14	-145.08	-220.26		0.256642	0	0.0564086		182.43	107.25	0	0		0.18019	0.370236		70.3971	114.888
	1529	MPH	318.02	474.15	107.83	429.96	255.88	214.16		111.94	-218.27	106.33		-156.13	174.08		97.983		-366.32	-41.72	366.32	41.72	-210.19	-215.8		0.35199	0	0.986089		330.21	324.6	0	0		0.736944	0.495716		29.4465	166.52
	1530	MPH	320.95	351.81	227.24	400.98	299.87	199.15		80.03	-51.94	-28.09		-30.86	101.11		95.9003		-124.57	-100.72	124.57	100.72	-93.71	-201.83		0.249353	0	0		131.97	23.85	0	0		0	0.153061		80.03	111.771
	1505	Vehicle	266.69	464.63	168.68	453.83	251.81	194.36		187.14	-212.82	25.68		-197.94	202.02		202.165		-295.95	-57.45	295.95	57.45	-98.01	-259.47		0.701714	0	0.152241		399.96	238.5	0	0		0.178278	0.373555		153.777	250.553
	1506	Vehicle	219.56	371.82	308.62	435.63	238.4	225.97		216.07	-133.42	-82.65		-152.26	197.23		260.615		-63.2	-12.43	63.2	12.43	89.06	-209.66		0.984105	0	0		349.49	50.77	0	0		0	0.126843		216.07	305.16
	1515	Vehicle	274.72	403.52	221.76	429	278.55	192.45		154.28	-124.97	-29.31		-128.8	150.45		181.139		-181.76	-86.1	181.76	86.1	-52.96	-236.55		0.56159	0	0		279.25	95.66	0	0		0	0.255155		154.28	207.998
	1516	Vehicle	329.12	411.68	159.2	407.62	257.67	234.71		78.5	-154.01	75.51		-82.56	149.95		71.6369		-252.48	-22.96	252.48	22.96	-169.92	-172.91		0.238515	0	0.474309		232.51	229.52	0	0		0.665394	0.496764		26.2665	117.007
	1521	Vehicle	298.3	421.27	180.43	445.62	290.53	163.85		147.32	-130.74	-16.58		-122.97	155.09		172.224		-240.84	-126.68	240.84	126.68	-117.87	-281.77		0.493865	0	0		278.06	114.16	0	0		0	0.291061		147.32	197.128
	1522	Vehicle	317.64	421	161.36	270.78	371.71	257.51		-46.86	-49.29	96.15		-103.36	-100.93		-23.4198		-259.64	-114.2	259.64	114.2	-156.28	-13.27		0	0	0.595873		2.43	145.44	0	143.01		1	0.991646		-46.86	0.0203001
	1531	Vehicle	348.09	372.21	179.7	184.58	492.84	222.58		-163.51	120.63	42.88		-24.12	-308.26		-223.825		-192.51	-270.26	192.51	270.26	-168.39	38		0	0.324091	0.23862		0	0	77.75	206.39		1	1		-163.51	-284.14
	1532	Vehicle	293.74	481.61	124.65	350.25	298.93	250.82		56.51	-182.68	126.17		-187.87	51.32		50.823		-356.96	-48.11	356.96	48.11	-169.09	-99.43		0.192381	0	1.01219		239.19	308.85	0	69.66		0.840291	0.612773		9.02513	92.6208
	1907	MPH	336	345	219	481.92	185.14	232.94		145.92	-159.86	13.94		-9	296.78		161.116		-126	47.8	126	-47.8	-117	-248.98		0.434286	0	0.063653		305.78	173.8	0	0		0.127833	0.3624		127.267	194.965
	1908	MPH	314.41	391.12	194.47	511.6	161.54	226.86		197.19	-229.58	32.39		-76.71	350.06		210.128		-196.65	65.32	196.65	-65.32	-119.94	-284.74		0.627175	0	0.166555		426.77	261.97	0	0		0.209839	0.380361		155.812	264.443
	1913	MPH	337.75	337.9	224.35	257.94	446.24	195.82		-79.81	108.34	-28.53		-0.15	-188.3		-133.98		-113.55	-250.42	113.55	250.42	-113.4	-62.12		0	0.320627	0		0	0	136.87	51.28		1	1		-79.81	-188.15
	1914	MPH	304.5	337.17	258.33	391.57	229.28	279.15		87.07	-107.89	20.82		-32.67	162.29		92.6788		-78.84	49.87	78.84	-49.87	-46.17	-112.42		0.285944	0	0.0805946		194.96	128.71	0	0		0.21988	0.397658		67.925	117.433
	1923	MPH	267.41	329.44	303.15	411.35	192.44	296.21		143.94	-137	-6.94		-62.03	218.91		167.989		-26.29	103.77	26.29	-103.77	35.74	-115.14		0.538275	0	0		280.94	130.06	0	0		0	0.316448		143.94	192.037
	1924	MPH	286.62	399.74	213.64	299.99	215.48	384.53		13.37	-184.26	170.89		-113.12	84.51		27.8621		-186.1	169.05	186.1	-169.05	-72.98	84.54		0.0466471	0	0.799897		197.63	355.15	0	157.52		0.944897	0.721765		0.736727	54.9875
	1929	MPH	273.18	379.3	247.52	313.03	311.44	275.53		39.85	-67.86	28.01		-106.12	1.59		39.7142		-131.78	-35.91	131.78	35.91	-25.66	-37.5		0.145875	0	0.113163		107.71	95.87	0	0		0.436859	0.470921		22.4412	56.9872
	1930	MPH	290.8	349.79	259.41	447.29	233.63	219.08		156.49	-116.16	-40.33		-58.99	213.66		184.905		-90.38	-14.55	90.38	14.55	-31.39	-228.21		0.538136	0	0		272.65	75.83	0	0		0	0.217602		156.49	213.321
	1905	Vehicle	244.6	431.83	223.57	455.62	209.39	234.99		211.02	-222.44	11.42		-187.23	246.23		240.39		-208.26	25.6	208.26	-25.6	-21.03	-220.63		0.862715	0	0.0510802		433.46	233.86	0	0		0.055899	0.350447		199.224	281.555
	1906	Vehicle	318.82	383.61	197.57	419.84	204.82	275.34		101.02	-178.79	77.77		-64.79	215.02		95.5106		-186.04	70.52	186.04	-70.52	-121.25	-144.5		0.316856	0	0.393633		279.81	256.56	0	0		0.554031	0.478327		45.0518	145.969
	1915	Vehicle	196.8	408.08	295.12	438.06	301.74	160.2		241.26	-106.34	-134.92		-211.28	136.32		281.226		-112.96	-141.54	112.96	141.54	98.32	-277.86		1.22591	0	0		347.6	0	28.58	0		0	0.0759743		241.26	321.191
	1916	Vehicle	333.74	392.55	173.71	374.98	307.86	217.16		41.24	-84.69	43.45		-58.81	67.12		37.7578		-218.84	-90.7	218.84	90.7	-160.03	-157.82		0.123569	0	0.25013		125.93	128.14	0	2.21		0.669335	0.508623		13.6366	61.8791
	1921	Vehicle	301.69	328.15	270.16	451.96	106.9	341.14		150.27	-221.25	70.98		-26.46	345.06		153.164		-57.99	234.24	57.99	-234.24	-31.53	-110.82		0.498094	0	0.262733		371.52	292.23	0	0		0.345326	0.440271		98.3779	207.95
	1922	Vehicle	293.6	341.16	265.24	358.72	264.92	276.36		65.12	-76.24	11.12		-47.56	93.8		71.0676		-75.92	11.44	75.92	-11.44	-28.36	-82.36		0.221798	0	0.0419243		141.36	87.36	0	0		0.158971	0.381952		54.7678	87.3673
	1931	Vehicle	287.73	359.34	252.93	469.02	219.12	211.86		181.29	-140.22	-41.07		-71.61	249.9		213.51		-106.41	-7.26	106.41	7.26	-34.8	-257.16		0.63007	0	0		321.51	99.15	0	0		0	0.235701		181.29	245.73
	1932	Vehicle	302.3	404.11	193.59	456.95	193.57	249.48		154.65	-210.54	55.89		-101.81	263.38		155.003		-210.52	55.91	210.52	-55.91	-108.71	-207.47		0.511578	0	0.288703		365.19	266.43	0	0		0.360752	0.42182		98.8597	211.146
Posttest to Extinction	1507	MPH	356.51	258.01	285.48	282.65	319.065	298.285		-73.86	61.055	12.805		98.5	-36.415		-26.1163		27.47	-20.78	-27.47	20.78	-71.03	15.635		0	0.236638	0.0448543		0	0	48.25	86.665		1	1		-73.86	-134.915
	1508	MPH	392.86	294.31	212.83	211.83	428.815	259.355		-181.03	134.505	46.525		98.55	-216.985		-148.591		-81.48	-169.46	81.48	169.46	-180.03	47.525		0	0.457018	0.218602		0	0	87.98	227.555		1	1		-181.03	-315.535
	1513	MPH	383.07	291.16	225.77	176.405	468.885	254.71		-206.665	177.725	28.94		91.91	-292.48		-187.61		-65.39	-214.175	65.39	214.175	-157.3	78.305		0	0.610403	0.128184		0	0	148.785	235.605		1	1		-206.665	-384.39
	1514	MPH	421.02	223.68	255.3	328.825	315.115	256.06		-92.195	91.435	0.76		197.34	13.71		-56.2606		31.62	-59.055	-31.62	59.055	-165.72	-72.765		0	0.408776	0.00297689		0	0	90.675	92.955		1	1		-92.195	-183.63
	1523	MPH	Spent less time in CS+ during posttest - not tested for extinction/reinstatement
	1524	MPH	420.46	279.34	200.2	281.815	350.15	268.035		-138.645	70.81	67.835		141.12	-68.335		-81.4075		-79.14	-82.115	79.14	82.115	-220.26	-13.78		0	0.25349	0.338836		0	0	2.975	206.48		1	1		-138.645	-209.455
	1529	MPH	429.96	255.88	214.16	274.385	335.785	289.83		-155.575	79.905	75.67		174.08	-61.4		-97.5445		-41.72	-45.955	41.72	45.955	-215.8	15.445		0	0.312275	0.353334		0	0	4.235	231.245		1	1		-155.575	-235.48
	1530	MPH	400.98	299.87	199.15	288.56	442.755	168.685		-112.42	142.885	-30.465		101.11	-154.195		-87.9622		-100.72	-274.07	100.72	274.07	-201.83	-119.875		0	0.47649	0		0	0	173.35	81.955		1	1		-112.42	-255.305
	1505	Vehicle	453.83	251.81	194.36	316.55	270.855	312.595		-137.28	19.045	118.235		202.02	45.695		55.3625		-57.45	41.74	57.45	-41.74	-259.47	-3.955		0	0.0756324	0.60833		0	99.19	0	255.515		1	1		-137.28	-156.325
	1506	Vehicle	435.63	238.4	225.97	338.53	361.105	200.365		-97.1	122.705	-25.605		197.23	-22.575		102.162		-12.43	-160.74	12.43	160.74	-209.66	-138.165		0	0.514702	0		0	0	148.31	71.495		1	1		-97.1	-219.805
	1515	Vehicle	429	278.55	192.45	325.7	300.12	274.18		-103.3	21.57	81.73		150.45	25.58		67.054		-86.1	-25.94	86.1	25.94	-236.55	-51.52		0	0.0774367	0.424682		0	60.16	0	185.03		1	1		-103.3	-124.87
	1516	Vehicle	407.62	257.67	234.71	313.75	314.715	271.535		-93.87	57.045	36.825		149.95	-0.965		-50.7556		-22.96	-43.18	22.96	43.18	-172.91	-42.215		0	0.221388	0.156896		0	0	20.22	130.695		1	1		-93.87	-150.915
	1521	Vehicle	445.62	290.53	163.85	251.13	397.09	251.78		-194.49	106.56	87.93		155.09	-145.96		-75.5462		-126.68	-145.31	126.68	145.31	-281.77	0.65		0	0.366778	0.536649		0	0	18.63	282.42		1	1		-194.49	-301.05
	1522	Vehicle	Spent less time in CS+ during posttest - not tested for extinction/reinstatement
	1531	Vehicle	Spent less time in CS+ during posttest - not tested for extinction/reinstatement
	1532	Vehicle	350.25	298.93	250.82	257.875	383.61	258.515		-92.375	84.68	7.695		51.32	-125.735		-83.892		-48.11	-125.095	48.11	125.095	-99.43	0.64		0	0.283277	0.0306794		0	0	76.985	100.07		1	1		-92.375	-177.055
	1907	MPH	481.92	185.14	232.94	373.005	284.84	242.155		-108.915	99.7	9.215		296.78	88.165		2.35091		47.8	-42.685	-47.8	42.685	-248.98	-130.85		0	0.538511	0.0395595		0	0	90.485	118.13		1	1		-108.915	-208.615
	1908	MPH	511.6	161.54	226.86	314.515	221.525	363.96		-197.085	59.985	137.1		350.06	92.99		-16.9499		65.32	142.435	-65.32	-142.435	-284.74	49.445		0	0.371332	0.604337		0	77.115	0	334.185		1	1		-197.085	-257.07
	1913	MPH	Spent less time in CS+ during posttest - not tested for extinction/reinstatement
	1914	MPH	391.57	229.28	279.15	235.31	352.725	311.965		-156.26	123.445	32.815		162.29	-117.415		-125.304		49.87	-40.76	-49.87	40.76	-112.42	76.655		0	0.538403	0.117553		0	0	90.63	189.075		1	1		-156.26	-279.705
	1923	MPH	411.35	192.44	296.21	277	287	336		-134.35	94.56	39.79		218.91	-10		-13.6414		103.77	49	-103.77	-49	-115.14	59		0	0.491374	0.13433		0	0	54.77	174.14		1	1		-134.35	-228.91
	1924	MPH	299.99	215.48	384.53	242.095	412.615	245.29		-57.895	197.135	-139.24		84.51	-170.52		-128.6		169.05	-167.325	-169.05	167.325	84.54	3.195		0	0.914864	0		0	0	336.375	0		1	1		-57.895	-255.03
	1929	MPH	Did not meet extinction criteria after 60 sessions
	1930	MPH	447.29	233.63	219.08	310.55	329.95	259.5		-136.74	96.32	40.42		213.66	-19.4		0.00538582		-14.55	-70.45	14.55	70.45	-228.21	-51.05		0	0.412276	0.184499		0	0	55.9	177.16		1	1		-136.74	-233.06
	1905	Vehicle	Did not meet extinction criteria after 60 sessions
	1906	Vehicle	419.84	204.82	275.34	294.58	349.805	255.615		-125.26	144.985	-19.725		215.02	-55.225		-102.242		70.52	-94.19	-70.52	94.19	-144.5	-38.965		0	0.707865	0		0	0	164.71	105.535		1	1		-125.26	-270.245
	1915	Vehicle	438.06	301.74	160.2	349.395	359.235	191.37		-88.665	57.495	31.17		136.32	-9.84		163.813		-141.54	-167.865	141.54	167.865	-277.86	-158.025		0	0.190545	0.194569		0	0	26.325	119.835		1	1		-88.665	-146.16
	1916	Vehicle	374.98	307.86	217.16	244.07	282.3	373.63		-130.91	-25.56	156.47		67.12	-38.23		-80.3722		-90.7	91.33	90.7	-91.33	-157.82	129.56		0	0	0.720529		0	182.03	0	287.38		1	1		-130.91	-105.35
	1921	Vehicle	Did not meet extinction criteria after 60 sessions
	1922	Vehicle	Did not meet extinction criteria after 60 sessions
	1931	Vehicle	469.02	219.12	211.86	320.49	201.455	378.055		-148.53	-17.665	166.195		249.9	119.035		73.8124		-7.26	176.6	7.26	-176.6	-257.16	57.565		0	0	0.784457		0	183.86	0	314.725		1	1		-148.53	-130.865
	1932	Vehicle	456.95	193.57	249.48	349.555	192.355	358.09		-107.395	-1.215	108.61		263.38	157.2		48.2151		55.91	165.735	-55.91	-165.735	-207.47	8.535		0	0	0.435346		0	109.825	0	216.005		1	1		-107.395	-106.18
Extinction to Reinstatement	1507	MPH	282.65	319.065	298.285	515.21	242.54	142.25		232.56	-76.525	-156.035		-36.415	272.67		239.202		-20.78	-100.29	20.78	100.29	15.635	-372.96		0.822784	0	0		309.085	0	79.51	0		0	0.204609		232.56	245.843
	1508	MPH	211.83	428.815	259.355	370.27	351.23	178.5		158.44	-77.585	-80.855		-216.985	19.04		195.62		-169.46	-172.73	169.46	172.73	47.525	-191.77		0.747958	0	0		236.025	0	3.27	0		0	0.0136651		158.44	232.8
	1513	MPH	176.405	468.885	254.71	593.12	218.53	88.35		416.715	-250.355	-166.36		-292.48	374.59		504.592		-214.175	-130.18	214.175	130.18	78.305	-504.77		2.36226	0	0		667.07	83.995	0	0		0	0.111835		416.715	592.469
	1514	MPH	328.825	315.115	256.06	418.69	290.32	190.99		89.865	-24.795	-65.07		13.71	128.37		87.3597		-59.055	-99.33	59.055	99.33	-72.765	-227.7		0.273291	0	0		114.66	0	40.275	0		0	0.259948		89.865	84.8544
	1523	MPH	Spent less time in CS+ during posttest - not tested for extinction/reinstatement
	1524	MPH	281.815	350.15	268.035	502.75	215.63	181.62		220.935	-134.52	-86.415		-68.335	287.12		267.01		-82.115	-34.01	82.115	34.01	-13.78	-321.13		0.783972	0	0		355.455	48.105	0	0		0	0.119202		220.935	313.084
	1529	MPH	274.385	335.785	289.83	358.31	320.79	220.9		83.925	-14.995	-68.93		-61.4	37.52		73.9705		-45.955	-99.89	45.955	99.89	15.445	-137.41		0.305866	0	0		98.92	0	53.935	0		0	0.352851		83.925	64.016
	1530	MPH	288.56	442.755	168.685	397.21	262.29	240.5		80.66	-8.565	-72.095		45.695	134.92		66.3884		41.74	-21.79	-41.74	21.79	-3.955	-156.71		0.25481	0	0		89.225	0	63.53	0		0	0.415895		80.66	52.1168
	1505	Vehicle	316.55	270.855	312.595	309.66	339.93	250.41		-28.87	-21.175	50.045		-22.575	-30.27		-18.2825		-160.74	-89.52	160.74	89.52	-138.165	-59.25		0	0	0.249769		0	71.22	0	78.915		1	1		-28.87	-7.695
	1506	Vehicle	338.53	361.105	200.365	298.11	440.29	161.6		-40.42	79.185	-38.765		-22.575	-142.18		-80.0125		-160.74	-278.69	160.74	278.69	-138.165	-136.51		0	0.219285	0		0	0	117.95	1.655		1	1		-40.42	-119.605
	1515	Vehicle	325.7	300.12	274.18	463.68	226.23	210.09		137.98	-73.89	-64.09		25.58	237.45		170.242		-25.94	-16.14	25.94	16.14	-51.52	-253.59		0.423641	0	0		211.87	9.8	0	0		0	0.0442099		137.98	202.503
	1516	Vehicle	313.75	314.715	271.535	506.12	172.75	226.12		192.37	-141.965	-45.415		-0.965	333.37		225.895		-43.18	53.37	43.18	-53.37	-42.215	-280		0.613131	0	0		334.335	96.55	0	0		0	0.224074		192.37	259.419
	1521	Vehicle	251.13	397.09	251.78	461.88	308.63	129.49		210.75	-88.46	-122.29		-145.96	153.25		239.783		-145.31	-179.14	145.31	179.14	0.65	-332.39		0.839207	0	0		299.21	0	33.83	0		0	0.101579		210.75	268.816
	1522	Vehicle	Spent less time in CS+ during posttest - not tested for extinction/reinstatement
	1531	Vehicle	Spent less time in CS+ during posttest - not tested for extinction/reinstatement
	1532	Vehicle	257.875	383.61	258.515	327.45	372.15	200.4		69.575	-11.46	-58.115		-125.735	-44.7		60.5008		-125.095	-171.75	125.095	171.75	0.64	-127.05		0.269801	0	0		81.035	0	46.655	0		0	0.365377		69.575	51.4267
	1907	MPH	373.005	284.84	242.155	492.18	167.85	239.97		119.175	-116.99	-2.185		88.165	324.33		139.044		-42.685	72.12	42.685	-72.12	-130.85	-252.21		0.3195	0	0		236.165	114.805	0	0		0	0.327108		119.175	158.914
	1908	MPH	314.515	221.525	363.96	491.9	185.83	222.27		177.385	-35.695	-141.69		92.99	306.07		159.84		142.435	36.44	-142.435	-36.44	49.445	-269.63		0.563995	0	0		213.08	0	105.995	0		0	0.332195		177.385	142.296
	1913	MPH	Spent less time in CS+ during posttest - not tested for extinction/reinstatement
	1914	MPH	235.31	352.725	311.965	206.6	523.02	170.38		-28.71	170.295	-141.585		-117.415	-316.42		-113.857		-40.76	-352.64	40.76	352.64	76.655	-36.22		0	0.482798	0		0	0	311.88	0		1	1		-28.71	-199.005
	1923	MPH	277	287	336	235.67	299.91	364.42		-41.33	12.91	28.42		-10	-64.24		-47.785		49	64.51	-49	-64.51	59	128.75		0	0.0449826	0.0845833		0	15.51	0	69.75		1	1		-41.33	-54.24
	1924	MPH	242.095	412.615	245.29	494.05	216.46	189.49		251.955	-196.155	-55.8		-170.52	277.59		296.593		-167.325	-26.97	167.325	26.97	3.195	-304.56		1.04073	0	0		448.11	140.355	0	0		0	0.23851		251.955	341.231
	1929	MPH	Did not meet extinction criteria after 60 sessions
	1930	MPH	310.55	329.95	259.5	423.81	325.63	150.56		113.26	-4.32	-108.94		-19.4	98.18		87.7395		-70.45	-175.07	70.45	175.07	-51.05	-273.25		0.364708	0	0		117.58	0	104.62	0		0	0.470837		113.26	62.219
	1905	Vehicle	Did not meet extinction criteria after 60 sessions
	1906	Vehicle	294.58	349.805	255.615	404.87	309.91	185.22		110.29	-39.895	-70.395		-55.225	94.96		117.562		-94.19	-124.69	94.19	124.69	-38.965	-219.65		0.374397	0	0		150.185	0	30.5	0		0	0.168802		110.29	124.833
	1915	Vehicle	349.395	359.235	191.37	172.01	573.82	154.17		-177.385	214.585	-37.2		-9.84	-401.81		-284.678		-167.865	-419.65	167.865	419.65	-158.025	-17.84		0	0.597339	0		0	0	251.785	140.185		1	1		-177.385	-391.97
	1916	Vehicle	244.07	282.3	373.63	284.47	400.41	215.12		40.4	118.11	-158.51		-38.23	-115.94		-33.1287		91.33	-185.29	-91.33	185.29	129.56	-69.35		0.165526	0.418385	0		0	0	276.62	0		0.716521	1		11.4525	-77.71
	1921	Vehicle	Did not meet extinction criteria after 60 sessions
	1922	Vehicle	Did not meet extinction criteria after 60 sessions
	1931	Vehicle	320.49	201.455	378.055	331.75	370.57	197.68		11.26	169.115	-180.375		119.035	-38.82		-78.7013		176.6	-172.89	-176.6	172.89	57.565	-134.07		0.0351337	0.839468	0		0	0	349.49	0		0.959829	1		0.452327	-157.855
	1932	Vehicle	349.555	192.355	358.09	301.88	350.42	247.7		-47.675	158.065	-110.39		157.2	-48.54		-126.708		165.735	-102.72	-165.735	102.72	8.535	-54.18		0	0.821736	0		0	0	268.455	0		1	1		-47.675	-205.74

## Sheet: Hypothetical CPA Data (Fig. 8)
Subject	Group	CS+pre	CS-pre	Npre	CS+post	CS-post	Npost		CS+ Post-Pre	CS- Post-Pre	N Post-Pre		CS+ - CS- pre	CS+ - CS- post		Adjusted CPP Score (Ψ)		N - CS- pre	N - CS- post	CS- - N pre	CS- - N post	N - CS+ pre	N - CS+ post		CS+ Post-Pre % of Pretest	CS- Post-Pre % of Pretest	N Post-Pre % of Pretest		CS+ - CS- post-pre	N - CS- post-pre	CS- - N post-pre	N - CS+ post-pre		PrePost Penalizer	CS+/CS- Penalizer		PrePost Score (Λ)	CS+/CS- Score (ρ)
49	1	331.242	277.468	291.291	247.606	323.935	328.459		-83.6361	46.4679	37.1682		53.774	-76.33		-102.53		13.8232	4.5235	-13.8232	-4.5235	-39.9508	80.8535		-0.252493	0	0		-130.104	-9.2997	0	0		0	0.0667106		-83.6361	-121.425
50	1	256.821	343.56	299.619	215.554	360.83	323.616		-41.2665	17.2699	23.9966		-86.7388	-145.275		-46.8848		-43.9403	-37.2136	43.9403	37.2136	42.7985	108.062		-0.160682	0	0		-58.5364	0	-6.7267	0		0	0.10307		-41.2665	-52.503
51	1	293.405	304.006	302.589	233.52	334.255	332.224		-59.8849	30.2494	29.6355		-10.6002	-100.734		-74.7047		-1.4166	-2.0305	1.4166	2.0305	9.1836	98.704		-0.204103	0	0		-90.1343	-0.6139	0	0		0	0.00676487		-59.8849	-89.5246
52	1	322.268	357.595	220.137	219.584	346.769	333.647		-102.684	-10.8262	113.51		-35.3267	-127.184		-66.4013		-137.458	-13.1218	137.458	13.1218	-102.131	114.063		-0.318628	-0.030275	0		-91.8576	0	-124.336	0		0.086772	0.575115		-93.7737	-39.029
53	1	303.257	291.17	305.573	259.527	340.816	299.657		-43.7298	49.6459	-5.9161		12.0874	-81.2883		-48.5475		14.4032	-41.1588	-14.4032	41.1588	2.3158	40.1295		-0.1442	0	-0.0193607		-93.3757	-55.562	0	0		0.11837	0.373055		-38.5535	-58.5414
54	1	343.557	337.85	218.594	246.294	337.006	316.7		-97.2627	-0.8441	98.1068		5.7069	-90.7117		-71.9981		-119.256	-20.3051	119.256	20.3051	-124.963	70.4066		-0.283105	-0.00249845	0		-96.4186	0	-98.9509	0		0.00874795	0.506481		-96.4119	-47.5844
55	1	283.415	301.54	315.045	232.721	331.738	335.54		-50.6939	30.1986	20.4953		-18.1244	-99.0169		-61.4612		13.505	3.8017	-13.505	-3.8017	31.6294	102.819		-0.178868	0	0		-80.8925	-9.7033	0	0		0	0.107105		-50.6939	-72.2285
56	1	288.827	303.132	308.041	264.519	317.003	318.478		-24.3072	13.8706	10.4366		-14.3054	-52.4832		-29.6672		4.9091	1.4751	-4.9091	-1.4751	19.2145	53.9583		-0.0841584	0	0		-38.1778	-3.434	0	0		0	0.0825247		-24.3072	-35.0272
57	1	334.784	342.345	222.871	232.403	340.837	326.76		-102.381	-1.5078	103.889		-7.5607	-108.434		-75.1291		-119.473	-14.0763	119.473	14.0763	-111.912	94.3578		-0.305813	-0.00440433	0		-100.873	0	-105.397	0		0.0141976	0.510965		-100.928	-49.3306
58	1	291.947	268.813	339.24	219.008	325.15	355.842		-72.9383	56.3364	16.6019		23.1335	-106.141		-85.9101		70.4266	30.6921	-70.4266	-30.6921	47.2931	136.833		-0.249834	0	0		-129.275	-39.7345	0	0		0	0.235103		-72.9383	-98.8819
59	1	341.644	290.621	267.735	165.53	340.296	394.174		-176.114	49.6749	126.439		51.0228	-174.766		-172.308		-22.8864	53.8775	22.8864	-53.8775	-73.9092	228.643		-0.515489	0	0		-225.789	0	-76.7639	0		0	0.253721		-176.114	-168.501
60	1	382.112	351.992	165.896	233.804	314.296	351.901		-148.308	-37.6961	186.004		30.1205	-80.4915		-76.4167		-186.095	37.605	186.095	-37.605	-216.216	118.097		-0.388127	-0.107094	0		-110.612	0	-223.7	0		0.216254	0.669136		-116.236	-36.5976
61	2	289.365	359.972	250.663	316.809	303.564	279.627		27.4444	-56.4082	28.9638		-70.6073	13.2453		55.6485		-109.309	-23.9373	109.309	23.9373	-38.702	-37.1826		0	-0.156702	0		0	0	-85.372	0		1	1		27.4444	83.8526
62	2	306.608	285.022	308.37	292.396	367.897	239.708		-14.2123	82.8745	-68.6622		21.5855	-75.5013		-16.7749		23.3473	-128.189	-23.3473	128.189	1.7618	-52.6881		-0.0463533	0	-0.222662		-97.0868	-151.537	0	-54.4499		0.827693	0.679659		-2.44889	-31.1009
63	2	278.22	298.132	323.648	323.888	407.391	168.721		45.6678	109.259	-154.927		-19.9119	-83.5035		19.0072		25.5159	-238.671	-25.5159	238.671	45.4278	-155.167		0	0	-0.478691		-63.5916	-264.187	0	-200.595		1	0.879646		45.6678	-7.65348
64	2	335.019	271.631	293.349	311.569	387.159	201.271		-23.45	115.528	-92.0782		63.3882	-75.59		-25.397		21.7182	-185.888	-21.7182	185.888	-41.67	-110.298		-0.0699959	0	-0.313886		-138.978	-207.606	0	-68.6282		0.817663	0.665284		-4.27581	-46.5182
65	2	361.361	307.611	231.028	335.854	381.047	183.099		-25.5066	73.4362	-47.9296		53.7503	-45.1925		-23.4032		-76.5827	-197.949	76.5827	197.949	-130.333	-152.756		-0.0705848	0	-0.207462		-98.9428	-121.366	0	-22.423		0.746141	0.592378		-6.47509	-40.3313
66	2	319.287	335.212	245.501	296.214	380.165	223.62		-23.0723	44.9531	-21.8808		-15.9257	-83.9511		-22.3219		-89.7112	-156.545	89.7112	156.545	-73.7855	-72.594		-0.072262	0	-0.0891271		-68.0254	-66.8339	0	0		0.55225	0.495582		-10.3306	-34.3132
67	2	299.274	309.701	291.025	279.091	423.491	197.419		-20.1831	113.79	-93.6066		-10.4276	-144.4		-23.3849		-18.676	-226.072	18.676	226.072	-8.2484	-81.6719		-0.0674403	0	-0.321644		-133.973	-207.396	0	-73.4235		0.826669	0.677013		-3.49835	-43.2715
68	2	329.277	277.281	293.442	304.172	302.442	293.386		-25.1054	25.1609	-0.0555		51.9965	1.7302		-29.2586		16.1605	-9.0559	-16.1605	9.0559	-35.836	-10.7861		-0.0762439	0	-0.000189135		-50.2663	-25.2164	0	0		0.00247452	0.334069		-25.0433	-33.4739
69	2	284.844	326.616	288.54	326.833	374.328	198.839		41.9885	47.7126	-89.7011		-41.7715	-47.4956		20.9346		-38.0753	-175.489	38.0753	175.489	3.6962	-127.993		0	0	-0.310879		-5.7241	-137.414	0	-131.69		1	0.979172		41.9885	-0.119221
70	2	277.402	339.791	282.807	375.007	360.773	164.221		97.6045	20.9814	-118.586		-62.3892	14.2339		87.1138		-56.9844	-196.552	56.9844	196.552	5.4048	-210.786		0	0	-0.419318		0	-139.567	0	-216.19		1	1		97.6045	76.6231
71	2	294.611	321.1	284.289	292.722	315.127	292.15		-1.8885	-5.9727	7.8612		-26.4893	-22.4051		1.80009		-36.8113	-22.9774	36.8113	22.9774	-10.322	-0.5723		-0.00641015	-0.0186007	0		0	0	-13.8339	0		0.743706	1		-0.484012	4.0842
72	2	331.484	292.059	276.457	352.594	380.193	167.214		21.1098	88.1337	-109.243		39.4244	-27.5995		4.86503		-15.6023	-212.979	15.6023	212.979	-55.0267	-185.38		0	0	-0.395155		-67.0239	-197.377	0	-130.353		1	0.830214		21.1098	-11.3797
73	3	276.427	352.454	271.119	255.441	397.753	246.805		-20.9852	45.2988	-24.3136		-76.0275	-142.311		-20.589		-81.3351	-150.947	81.3351	150.947	-5.3076	-8.636		-0.075916	0	-0.0896787		-66.284	-69.6124	0	-3.3284		0.541555	0.523907		-9.62055	-31.5574
74	3	287.402	365.986	246.611	208.606	399.644	291.75		-78.796	33.6573	45.1387		-78.584	-191.037		-90.4158		-119.375	-107.894	119.375	107.894	-40.7909	83.1438		-0.274166	0	0		-112.453	0	-11.4814	0		0	0.0926407		-78.796	-102.036
75	3	268.267	372.14	259.593	248.57	390.604	260.826		-19.6975	18.4641	1.2334		-103.873	-142.034		-22.9941		-112.547	-129.778	112.547	129.778	-8.6747	12.2562		-0.0734249	0	0		-38.1616	-17.2307	0	0		0	0.311067		-19.6975	-26.2908
76	3	225.817	361.102	313.081	225.256	410.366	264.378		-0.5616	49.2642	-48.7026		-135.284	-185.11		-6.33975		-48.0211	-145.988	48.0211	145.988	87.2632	39.1222		-0.00248696	0	-0.155559		-49.8258	-97.9668	0	-48.141		0.984264	0.745701		-0.00883716	-12.6707
77	3	276.946	334.876	288.178	274.962	420.423	204.615		-1.9832	85.5464	-83.5632		-57.9306	-145.46		-11.35		-46.698	-215.808	46.698	215.808	11.2326	-70.3474		-0.00716097	0	-0.289971		-87.5296	-169.11	0	-81.58		0.9759	0.741205		-0.0477958	-22.6523
78	3	223.541	275.255	401.204	229.802	426.437	243.76		6.2609	151.183	-157.443		-51.7134	-196.635		-13.8823		125.949	-182.677	-125.949	182.677	177.662	13.9581		0	0	-0.392427		-144.922	-308.626	0	-163.704		1	0.765215		6.2609	-34.0254
79	3	270.803	370.71	258.487	218.977	391.913	289.11		-51.8256	21.2034	30.6222		-99.9067	-172.936		-58.2559		-112.222	-102.804	112.222	102.804	-12.3157	70.1321		-0.191377	0	0		-73.029	0	-9.4188	0		0	0.11424		-51.8256	-64.6862
80	3	230.94	410.669	258.392	217.093	380.625	302.282		-13.8465	-30.0441	43.8906		-179.729	-163.532		4.98048		-152.277	-78.3426	152.277	78.3426	27.4521	85.1892		-0.0599573	-0.0731589	0		0	0	-73.9347	0		0.549587	1		-6.23664	16.1976
81	3	207.694	392.13	300.176	276.365	400.326	223.309		68.6711	8.1957	-76.8668		-184.436	-123.96		64.5733		-91.9542	-177.017	91.9542	177.017	92.4816	-53.0563		0	0	-0.256073		0	-85.0625	0	-145.538		1	1		68.6711	60.4754
82	3	259.611	292.026	348.363	283.493	365.004	251.504		23.8816	72.978	-96.8596		-32.4147	-81.5111		8.39262		56.3379	-113.5	-56.3379	113.5	88.7526	-31.9886		0	0	-0.278042		-49.0964	-169.838	0	-120.741		1	0.855461		23.8816	-7.09636
83	3	281.986	366.177	251.837	233.37	399.287	267.343		-48.6159	33.1097	15.5062		-84.1914	-165.917		-57.9289		-114.34	-131.944	114.34	131.944	-30.1488	33.9733		-0.172405	0	0		-81.7256	-17.6035	0	0		0	0.177224		-48.6159	-67.2419
84	3	222.018	301.905	376.077	306.33	427.979	165.691		84.3121	126.074	-210.386		-79.8872	-121.649		40.8602		74.1722	-262.288	-74.1722	262.288	154.059	-140.639		0	0	-0.559423		-41.762	-336.46	0	-294.698		1	0.937939		84.3121	-2.59178

[truncated: 1 more sheets: CS+ Data for Fig. 10]
